# Supplementary material for: All roads lead to Rome: integrated physiological and transcriptomic analysis of cacao drought response reveals different ways to achieve tolerance in two hybrid clones
Source: Front Plant Sci. 2026 Feb 18;17:1764400. doi: 10.3389/fpls.2026.1764400 (PMC12957243; doi:10.3389/fpls.2026.1764400)
Supplement: Supplementary file 2 [file Table1.xlsx]

## Sheet: TableS1
Table S1. Details of the differentially expressed genes (DEGs) with the greatest expression changes related to the response to water deficiency in the clones.
Gen ID	Log2FC		Description	Functions	Reference
	TSH565	EET8
Osmoprotection
Tc04v2_g025290	10.8	13.04	Galactinol synthase 2 (T)	Cell membrane stabilization, photosynthetic complex protection	(Taji et al., 2002; Shinozaki et al., 2017)
Tc02v2_g026970	9.03	7.63	Isocitrate lyase (T)	Gluconeogenesis, sugars, osmotic balance, energy metabolism	(Ebeed et al., 2018; Yuenyong et al., 2019)
Cellular Growth
Tc03v2_g020060	7.04	10.7	Expansin-like B1 (T)	Cell wall expansion and elongation	(Chen et al., 2019)
Transcription Factor
Tc04v2_g024560	7.1	N/S	Putative bZIP transcription factor 53 (T)	Regulation rpta. Low energy	(Dietrich et al., 2011; Hartmann et al., 2015; Cao et al., 2018; Jain et al., 2018)
Tc09v2_g024900	6	5.75	Putative Protein SENSITIVE TO PROTON RHIZOTOXICITY 1 (T) - STOP1	Hub TF, tolerance to multiple stresses, root architecture	(Enomoto et al., 2019; Sadhukhan et al., 2019)
Tc01v2_g008170	5.49	8.41	Putative Transcription factor bHLH96 (T)	Morphogenesis, JA-mediated abiotic stress regulatory network	(Liu et al., 2014; Meng et al., 2018; Li et al., 2019)
Transporters
Tc01v2_g031670	7.09	N/S	Protein cornichon homolog 4 (T)	Transmembrane protein, receptor cargo, vesicle-mediated transport	(Rosas-Santiago et al., 2015, 2017; Wudick et al., 2018)
Tc07v2_g000280	6.15	6.18	Probable amino acid permease 7 (T)	Transport and absorption of amino acids (aa) (proline), tolerance to salinity	(Wang et al., 2017)
Tc09v2_g011110	5.15	8.43	Putative Early nodulin-like protein 1	Transport nutrients, aa, solutes, phytoregulators; osmotic stress	(Ma et al., 2011; Wu et al., 2011; Denancé et al., 2014; Luo et al., 2018)
Tc09v2_g013360	N/S	7.3	WAT1-related protein At4g28040	Transmembrane transport of aa and auxins	(Denancé et al., 2013; Fernandes et al., 2020)
Tc03v2_g005540	3.67	N/S	Probable aquaporin TIP3-2 (T)	Tonoplast transmembrane proteins, water transport, Drought tolerance	(Abdelhamid et al., 2015; Dossa et al., 2017; Kapilan et al., 2018; Verdoucq and Maurel, 2018; Banerjee and Roychoudhury, 2020; Małgorzata Kurowska, 2020)
GA Signaling Pathway
Tc06v2_g016620	6.37	4.46	Protein MOTHER of FT and TFL1	Control ABA-GA signaling route; negative regulation of ABA signaling	(Xi et al., 2010; Kohli et al., 2013; Janiak et al., 2018; Vishal and Kumar, 2018)
Tc08v2_g005270	N/S	7.27	12-oxophytodienoate reductase 2 (T)	Promotes ABA synthesis, ROS removal	(Wei et al., 2013)
Secondary Metabolites
Tc03v2_g023770	7.04	7.16	Beta-carotene 3-hydroxylase 1, chloroplastic (T)	Synthesis of zeaxanthin, tolerance to high light, high temperatures	(Davison et al., 2002; Du et al., 2010)
Tc01v2_g014460	6.17	N/S	UDP-glycosyltransferase 82A1 (T)	Anthocyanin biosynthesis, ROS elimination, abiotic stress tolerance	(Li et al., 2017)
Tc03v2_g023630	N/S	9.39	(-) - alpha-terpineol synthase (T)	Terpenoid, oxidative damage signaling, adaptation to drought	(Anke Fa¨hnrich, 2011; Copolovici et al., 2012; Pazouki et al., 2016; Piechulla et al., 2016; Zhou et al., 2020)
Senescence
Tc09v2_g011920	6.48	7.7	Protein SRG1	Induction in senescent leaves, endoplasmic reticulum, rpta. antioxidant	(Fotopoulos et al., 2006; Zhang et al., 2011; Yu et al., 2019)
Protein Kinase-signaling-receptor
Tc09v2_g029520	6.18	N/S	Mitogen-activated protein kinase kinase kinase 13, putative (T)	Phosphorylation, signal transduction, growth and development regulator, drought tolerance	(Wang et al., 2015; Dinesh et al., 2016; Ye et al., 2017; Muhammad et al., 2019)
Tc09v2_g024060	5.64	3.03	Putative Histidine-containing phosphotransfer protein 1 (T)	Regulation of tolerance to drought and salinity, signaling measured by cytokinins	(Sun et al., 2014; Liu et al., 2017)
Tc02v2_g028060	5.73	N/S	Putative Receptor-like protein kinase FERONIA (T)	Cell expansion, multiple signaling node growth regulators, elongation inhibition, energy metabolism, rpta	(Deslauriers and Larsen, 2010; Chen et al., 2016; Li et al., 2016; Liao et al., 2017; Wang et al., 2020; Zhu et al., 2020)
Tc10v2_g001630	N/S	4.39	Receptor-like protein kinase FERONIA (T)
Metallochaperone
Tc08v2_g009510	5.82	6.59	Heavy metal-associated isoprenylated plant protein 22 (T)	Transport and balance of heavy metals; detoxification, cadmium tolerance; rpta. cold and drought; plant‒pathogen interaction	(Barth et al., 2009; de Abreu-Neto et al., 2013; Zhang et al., 2019)
Antioxidant
Tc06v2_g008460	5.7	7.29	Inositol oxygenase 1 (T)	Ascorbic acid biosynthesis, oxidative damage protection, improves growth, reduces water loss; rpta. to drought and oxidative stress	(Duan et al., 2012; Shi et al., 2017)
Tc05v2_g020470	5.25	11.09	Caffeic acid 3-O-methyltransferase (T)	Melatonin biosynthesis, Drought tolerance, ROS removal, proline accumulation	(Yang et al., 2019; Sharma et al., 2020)
Tc08v2_g003200	N/S	10.3	Putative Aldehyde oxidase GLOX1	ROS generation and regulation, defense against fungi (mildeo)	(Guan et al., 2011; Phan et al., 2011)
Tc06v2_g015890	3.82	7.24	Polyphenol oxidase, chloroplastic (T)	H 2 O 2 removal, stress tolerance mediation	(dos Santos et al., 2014; Alban et al., 2015; Sharma et al., 2019)
Resistance Protein (R-protein)
Tc07v2_g003430	N/S	14.3	Putative Probable disease resistance protein At4g27220	Disease resistance, drought tolerance, abiotic stress adaptation	(Chini et al., 2004; Van Ooijen et al., 2008; Araújo et al., 2019; Van Ghelder et al., 2019)
Induced by stress (Others)
Tc06v2_g008300	6.43	N/S	Oxidative stress 3, putative isoform 2	Tolerance to heavy metals (cadmium), tolerance to oxidative stress, flowering control, virus resistance	(Blanvillain et al., 2009; Wang and Culver, 2012; Liang et al., 2019)
Tc03v2_g022930	N/S	9.2	Thaumatin-like protein (T)	Rpta. dehydration, osmotic stress tolerance, low Ѱ adaptation, proline accumulation, biotic stress tolerance	(Jung et al., 2005; Petre et al., 2011; Misra et al., 2016; Chowdhury et al., 2017; de Jesús-Pires et al., 2019)
Tc04v2_g015520	4.99	8.49	Cannabidiolic acid synthase (CBDA synthase) (T)	Biosynthesis of alkaloids, rpta. stress, rpta. defense, biomass formation, salinity tolerance	(Daniel et al., 2015, 2016; Go et al., 2020)
Tc08v2_g000020	N/S	7.78	Probable carbohydrate esterase At4g34215	Resistance to pathogens, rpta. to abiotic stress, growth, secondary metabolism	(Lai et al., 2017; Ma et al., 2018; Ding et al., 2019)
Tc02v2_g029520	5.71	3.40	Cytochrome P450 704B1	Biosynthesis of defense compounds, fatty acids and growth regulators, tolerance of drought and salinity	(Tamiru et al., 2015; Nam et al., 2016; Magwanga et al., 2019)
Defense
Tc05v2_g012420	2.32	7.45	Glucan endo-1,3-beta-glucosidase (T)	Carbohydrate metabolism, defense against pathogens, rpta. biotic and abiotic stress. Mediate conversion from ABA-GE to ABA	(Shinozaki et al., 2017; Gupta et al., 2019; Padgitt-Cobb et al., 2019)
* N/S: Not significant. Positive values indicate induction. (T) indicates that they can be proposed as candidate genes for tolerance.

## Sheet: TableS2
Table S2. DEGs involved in important process of DS response according to literature and their relation-interaction with table S1´genes.							References
Gen ID	Log2FC		Description				Abdelhamid, S., Yoon, I. S., and Byun, M. O. K. (2015). DNA sequence variation of aquaporins candidate genes (TIP and PIP2) for drought stress response in Tunisian olive cultivars (Olea europaea L.). Mol Plant Breed 6.
	TSH565	EET8					Alban, K. A., Apshara, S. E., and Mathias, T. G. (2015). Potential of antioxidant enzymes in depicting drougth tolrenace in cocoa (Theobroma cacao L.) genotypes at young age. African Journal of Science and Research 4, 18–23. Available at: http://ajsr.rstpublishers.com/ (Accessed April 18, 2020).
ABA-related							Anke Fa¨hnrich, K. K. and B. P. (2011). Product Variability of the ‘Cineole Cassette’ Monoterpene Synthases of Related Nicotiana Species - ScienceDirect. Mol Plant, 965–984. doi: 10.1093/mp/ssr021
Tc09v2_g026720	3.79	N/S	Abscisic acid 8'-hydroxylase 2				Araújo, A. C. de, Fonseca, F. C. D. A., Cotta, M. G., Alves, G. S. C., and Miller, R. N. G. (2019). Plant NLR receptor proteins and their potential in the development of durable genetic resistance to biotic stresses. Biotechnology Research and Innovation 3, 80–94. doi: 10.1016/j.biori.2020.01.002
Tc02v2_g004500	1.57	N/S	Putative Zeaxanthin epoxidase, chloroplastic				Banerjee, A., and Roychoudhury, A. (2020). “The role of aquaporins during plant abiotic stress responses,” in Plant Life Under Changing Environment, (Elsevier), 643–661. doi: 10.1016/b978-0-12-818204-8.00028-x
Tc04v2_g010900	1.5	N/S	Protein ABA DEFICIENT 4, chloroplastic				Barth, O., Vogt, S., Uhlemann, R., Zschiesche, W., and Humbeck, K. (2009). Stress induced and nuclear localized HIPP26 from Arabidopsis thaliana interacts via its heavy metal associated domain with the drought stress related zinc finger transcription factor ATHB29. Plant Mol Biol 69, 213–226. doi: 10.1007/s11103-008-9419-0
Tc01v2_g028880	2.15	N/S	Abscisic acid receptor PYL9				Blanvillain, R., Kim, J. H., Wu, S., Lima, A., and Ow, D. W. (2009). OXIDATIVE STRESS 3 is a chromatin-associated factor involved in tolerance to heavy metals and oxidative stress. Plant Journal 57, 654–665. doi: 10.1111/j.1365-313X.2008.03717.x
Tc10v2_g004320	1.38	N/S	ABC transporter B family member 20				Cao, L., Lu, X., Zhang, P., Ku, L., Wang, G., Yuan, Z., et al. (2018). Regulatory networks of gene expression in maize (Zea mays) under drought stress and re-watering. bioRxiv, 361964. doi: 10.1101/361964
Tc06v2_g008110	1.64	2.13	ABC transporter G family member 36				Chen, J., Yu, F., Liu, Y., Du, C., Li, X., Zhu, S., et al. (2016). FERONIA interacts with ABI2-type phosphatases to facilitate signaling cross-talk between abscisic acid and RALF peptide in Arabidopsis. Proc Natl Acad Sci U S A 113, E5519–E5527. doi: 10.1073/pnas.1608449113
Tc06v2_g014400	N/S	3.81	Putative ABC transporter C family member 3				Chen, Y., Zhang, B., Li, C., Lei, C., Kong, C., Yang, Y., et al. (2019). A comprehensive expression analysis of the expansin gene family in potato (Solanum tuberosum) discloses stress-responsive expansin-like B genes for drought and heat tolerances. PLoS One 14, e0219837. doi: 10.1371/journal.pone.0219837
Tc01v2_g008390	2.89	2.86	ABC transporter G family member 11				Chini, A., Grant, J. J., Seki, M., Shinozaki, K., and Loake, G. J. (2004). Drought tolerance established by enhanced expression of the CC-NBS-LRR gene, ADR1 , requires salicylic acid, EDS1 and ABI1. The Plant Journal 38, 810–822. doi: 10.1111/j.1365-313X.2004.02086.x
Tc08v2_g002910	2.25	N/S	Dehydration-responsive element-binding protein 2D (DREB2D)(T)				Chowdhury, S., Basu, A., and Kundu, S. (2017). Overexpression of a New Osmotin-Like Protein Gene (SindOLP) Confers Tolerance against Biotic and Abiotic Stresses in Sesame. Front Plant Sci 8, 410. doi: 10.3389/fpls.2017.00410
Tc08v2_g015860	1.76	N/S	Protein NRT1/ PTR FAMILY 5.10				Copolovici, L., Kännaste, A., Pazouki, L., and Niinemets, Ü. (2012). Emissions of green leaf volatiles and terpenoids from Solanum lycopersicum are quantitatively related to the severity of cold and heat shock treatments. J Plant Physiol 169, 664–672. doi: 10.1016/j.jplph.2011.12.019
Tc04v2_g005660	1.92	N/S	Protein NRT1/ PTR FAMILY 5.8				Daniel, B., Pavkov-Keller, T., Steiner, B., Dordic, A., Gutmann, A., Nidetzky, B., et al. (2015). Oxidation of monolignols by members of the berberine bridge enzyme family suggests a role in plant cell wall metabolism. Journal of Biological Chemistry 290, 18770–18781. doi: 10.1074/jbc.M115.659631
Tc04v2_g001240	N/S	2.5	NRT2.7				Daniel, B., Wallner, S., Steiner, B., Oberdorfer, G., Kumar, P., van der Graaff, E., et al. (2016). Structure of a Berberine Bridge Enzyme-Like Enzyme with an Active Site Specific to the Plant Family Brassicaceae. PLoS One 11, e0156892. doi: 10.1371/journal.pone.0156892
Tc09v2_g010760	N/S	1.92	Protein NRT1/ PTR FAMILY 6.2				Davison, P. A., Hunter, C. N., and Horton, P. (2002). Overexpression of β-carotene hydroxylase enhances stress tolerance in Arabidopsis. Nature 418, 203–206. doi: 10.1038/nature00861
Tc03v2_g022100	N/S	-1.92	Guard cell S-type anion channel (SLAC)				de Abreu-Neto, J. B., Turchetto-Zolet, A. C., de Oliveira, L. F. V., Bodanese Zanettini, M. H., and Margis-Pinheiro, M. (2013). Heavy metal-associated isoprenylated plant protein (HIPP): characterization of a family of proteins exclusive to plants. FEBS Journal 280, 1604–1616. doi: 10.1111/febs.12159
Tc09v2_g028570	1.55	N/S	SNF1-related protein kinase regulatory subunit beta-1				de Jesús-Pires, C., Ferreira-Neto, J. R. C., Pacifico Bezerra-Neto, J., Kido, E. A., de Oliveira Silva, R. L., Pandolfi, V., et al. (2019). Plant Thaumatin-like Proteins: Function, Evolution and Biotechnological Applications. Curr Protein Pept Sci 21, 36–51. doi: 10.2174/1389203720666190318164905
Tc03v2_g010520	1.12	N/S	SNF1-related protein kinase regulatory subunit gamma-1				Denancé, N., Ranocha, P., Oria, N., Barlet, X., Rivière, M.-P., Yadeta, K. A., et al. (2013). Arabidopsis wat1 ( walls are thin1 )-mediated resistance to the bacterial vascular pathogen, Ralstonia solanacearum , is accompanied by cross-regulation of salicylic acid and tryptophan metabolism. The Plant Journal 73, 225–239. doi: 10.1111/tpj.12027
Tc02v2_g007660	0.77	N/S	Serine/threonine-protein kinase SRK2E (SnRK2) (OST1)				Denancé, N., Szurek, B., and Noël, L. D. (2014). Emerging Functions of Nodulin-Like Proteins in Non-Nodulating Plant Species. Plant Cell Physiol. doi: 10.1093/pcp/pct198
Tc02v2_g007300	N/S	-0.44	Serine/threonine-protein kinase SRK2B				Deslauriers, S. D., and Larsen, P. B. (2010). FERONIA is a key modulator of brassinosteroid and ethylene responsiveness in arabidopsis hypocotyls. Mol Plant. doi: 10.1093/mp/ssq015
Tc01v2_g024780	N/S	1.29	Protein RALF-like 33				Dietrich, K., Weltmeier, F., Ehlert, A., Weiste, C., Stahl, M., Harter, K., et al. (2011). Heterodimers of the Arabidopsis transcription factors bZIP1 and bZIP53 reprogram amino acid metabolism during Low energy stress. Plant Cell 23, 381–395. doi: 10.1105/tpc.110.075390
Tc05v2_g025930	-3.11	N/S	Protein RALF-like 33				Dinesh, A., Muralidhara, B., Gangurde, S., and Yogeshwar, M. (2016). Molecular response of plants to drought, cold and heat stress - A review. Annu Res Rev Biol 10. doi: 10.9734/ARRB/2016/26700
Tc08v2_g002060	3.2	3.54	Respiratory burst oxidase homolog protein D				Ding, L. N., Li, M., Wang, W. J., Cao, J., Wang, Z., Zhu, K. M., et al. (2019). Advances in plant GDSL lipases: from sequences to functional mechanisms. Acta Physiol Plant 41, 1–11. doi: 10.1007/s11738-019-2944-4
Protein modifications							dos Santos, I. C., Almeida, A.-A. F., Anhert, D., da Conceicao, A. S., Pirovani, C. P., Pires, J. L., et al. (2014). Molecular, Physiological and Biochemical Responses of Theobroma cacao L. Genotypes to Soil Water Deficit. PLoS One 9. doi: 10.1371/journal.pone.0115746
Tc01v2_g033910	2.49	3.3	E3 ubiquitin-protein ligase ATL4				Dossa, K., Li, D., Wang, L., Zheng, X., Liu, A., Yu, J., et al. (2017). Transcriptomic, biochemical and physio-anatomical investigations shed more light on responses to drought stress in two contrasting sesame genotypes. Sci Rep 7, 8755. doi: 10.1038/s41598-017-09397-6
Tc01v2_g016680	1.59	2.47	Probable E3 ubiquitin-protein ligase XERICO				Du, H., Wang, N., Cui, F., Li, X., Xiao, J., and Xiong, L. (2010). Characterization of the β-carotene hydroxylase gene DSM2 conferring drought and oxidative stress resistance by increasing xanthophylls and abscisic acid synthesis in rice. Plant Physiol 154, 1304–1318. doi: 10.1104/pp.110.163741
Tc10v2_g011740	1.11	0.92	E3 ubiquitin-protein ligase KEG				Duan, J., Zhang, M., Zhang, H., Xiong, H., Liu, P., Ali, J., et al. (2012). OsMIOX, a myo-inositol oxygenase gene, improves drought tolerance through scavenging of reactive oxygen species in rice (Oryza sativa L.). Plant Science 196, 143–151. doi: 10.1016/j.plantsci.2012.08.003
RLKs Receptors							Ebeed, H. T., Stevenson, S. R., Cuming, A. C., and Baker, A. (2018). Conserved and differential transcriptional responses of peroxisome associated pathways to drought, dehydration and ABA. J Exp Bot 69, 4971–4985. doi: 10.1093/jxb/ery266
Tc09v2_g018390	1.77	N/S	Putative G-type lectin S-receptor-like serine/threonine-protein kinase RLK1				Enomoto, T., Tokizawa, M., Ito, H., Iuchi, S., Kobayashi, M., Yamamoto, Y. Y., et al. (2019). STOP1 regulates the expression of HsfA2 and GDHs that are critical for low-oxygen tolerance in Arabidopsis. J Exp Bot 70, 3297–3311. doi: 10.1093/jxb/erz124
Tc06v2_g017330	2.22	0.91	Cysteine-rich receptor-like protein kinase 26				Fernandes, L. dos S., Correa, F. M., Ingram, K. T., de Almeida, A.-A. F., and Royaert, S. (2020). QTL mapping and identification of SNP-haplotypes affecting yield components of Theobroma cacao L. Hortic Res 7, 26. doi: 10.1038/s41438-020-0250-3
Tc05v2_g022360	4.04	2.15	Leucine-rich repeat receptor-like protein kinase PXL1				Fotopoulos, V., Sanmartin, M., and Kanellis, A. K. (2006). Effect of ascorbate oxidase over-expression on ascorbate recycling gene expression in response to agents imposing oxidative stress. J Exp Bot 57, 3933–3943. doi: 10.1093/jxb/erl147
Tc09v2_g003060	1.01	0.56	Cysteine-rich RLK 34, putative isoform 1				Go, M. K., Lim, K. J. H., and Yew, W. S. (2020). Cannabinoid Biosynthesis using Noncanonical Cannabinoid Synthases. bioRxiv, 2020.01.29.926089. doi: 10.1101/2020.01.29.926089
WAKs							Guan, X., Zhao, H., Xu, Y., and Wang, Y. (2011). Transient expression of glyoxal oxidase from the Chinese wild grape Vitis pseudoreticulata can suppress powdery mildew in a susceptible genotype. Protoplasma 248, 415–423. doi: 10.1007/s00709-010-0162-4
Tc05v2_g006540	1.86	0.96	Putative Wall-associated receptor kinase-like 20				Gupta, N., Zargar, S. M., Salgotra, R. K., and Dar, T. A. (2019). Identification of drought stress-responsive proteins in common bean. J Proteins Proteom 10, 45–53. doi: 10.1007/s42485-019-00005-x
Tc04v2_g022700	4.61	3.88	Putative Wall-associated receptor kinase-like 8				Hartmann, L., Pedrotti, L., Weiste, C., Fekete, A., Schierstaedt, J., Göttler, J., et al. (2015). Crosstalk between two bZIP signaling pathways orchestrates salt-induced metabolic reprogramming in arabidopsis roots. Plant Cell 27, 2244–2260. doi: 10.1105/tpc.15.00163
Tc08v2_g001480	3.42	2.78	Wall-associated receptor kinase-like 14				Jain, P., Shah, K., and Rishi, V. (2018). Potential in vitro and ex vivo targeting of bZIP53 involved in stress response and seed maturation in Arabidopsis thaliana by five designed peptide inhibitors. Biochim Biophys Acta Proteins Proteom 1866, 1249–1259. doi: 10.1016/j.bbapap.2018.09.007
Tc02v2_g028520	0.68	N/S	Wall-associated receptor kinase-like 8				Janiak, A., Kwasniewski, M., Sowa, M., Gajek, K., Żmuda, K., Kościelniak, J., et al. (2018). No time to waste: Transcriptome study reveals that drought tolerance in barley may be attributed to stressed-like expression patterns that exist before the occurrence of stress. Front Plant Sci 8. doi: 10.3389/fpls.2017.02212
Tc08v2_g011440	1.54	1.94	Putative Wall-associated receptor kinase 2				Jung, Y. C., Lee, H. J., Yum, S. S., Soh, W. Y., Cho, D. Y., Auh, C. K., et al. (2005). Drought-inducible - but ABA-independent - thaumatin-like protein from carrot (Daucus carota L.). Plant Cell Rep 24, 366–373. doi: 10.1007/s00299-005-0944-x
Tc04v2_g015340	N/S	-1.89	Putative wall-associated receptor kinase-like 11				Kapilan, R., Vaziri, M., and Zwiazek, J. J. (2018). Regulation of aquaporins in plants under stress. Biol Res 51, 4. doi: 10.1186/s40659-018-0152-0
PERKs							Kohli, A., Sreenivasulu, N., Lakshmanan, P., and Kumar, P. P. (2013). The phytohormone crosstalk paradigm takes center stage in understanding how plants respond to abiotic stresses. Plant Cell Rep 32, 945–957. doi: 10.1007/s00299-013-1461-y
Tc06v2_g007360	0.73	0.6	Proline-rich receptor-like protein kinase PERK2				Lai, C. P., Huang, L. M., Chen, L. F. O., Chan, M. T., and Shaw, J. F. (2017). Genome-wide analysis of GDSL-type esterases/lipases in Arabidopsis. Plant Mol Biol 95, 181–197. doi: 10.1007/s11103-017-0648-y
Tc09v2_g009480	0.79	1.14	Proline-rich receptor-like protein kinase PERK2				Li, C., Wu, H. M., and Cheung, A. Y. (2016). FERONIA and her pals: Functions and mechanisms. Plant Physiol 171, 2379–2392. doi: 10.1104/pp.16.00667
Tc02v2_g031280	N/S	0.83	Putative Proline-rich receptor-like protein kinase PERK13				Li, P., Li, Y. J., Zhang, F. J., Zhang, G. Z., Jiang, X. Y., Yu, H. M., et al. (2017). The Arabidopsis UDP-glycosyltransferases UGT79B2 and UGT79B3, contribute to cold, salt and drought stress tolerance via modulating anthocyanin accumulation. Plant Journal 89, 85–103. doi: 10.1111/tpj.13324
AHKs							Li, Z., Liu, C., Zhang, Y., Wang, B., Ran, Q., Zhang, J., et al. (2019). The bHLH family member ZmPTF1 regulates drought tolerance in maize by promoting root development and abscisic acid synthesis. J Exp Bot 70, 5471–5486. doi: 10.1093/jxb/erz307
Tc02v2_g017440	0.97	N/S	Histidine kinase 3				Liang, M., Xiao, S., Cai, J., and Ow, D. W. (2019). OXIDATIVE STRESS 3 regulates drought-induced flowering through APETALA 1. Biochem Biophys Res Commun 519, 585–590. doi: 10.1016/j.bbrc.2019.08.154
Tc09v2_g000870	-2.42	-2.4	Histidine kinase 5				Liao, H., Tang, R., Zhang, X., Luan, S., and Yu, F. (2017). FERONIA Receptor Kinase at the Crossroads of Hormone Signaling and Stress Responses. Plant Cell Physiol 58, 1143–1150. doi: 10.1093/pcp/pcx048
Tc01v2_g016100	N/S	1.16	Histidine kinase 2				Liu, W., Tai, H., Li, S., Gao, W., Zhao, M., Xie, C., et al. (2014). bHLH122 is important for drought and osmotic stress resistance in Arabidopsis and in the repression of ABA catabolism. New Phytologist 201, 1192–1204. doi: 10.1111/nph.12607
Photosynthesis							Liu, Z., Yuan, L., Song, X., Yu, X., and Sundaresan, and V. (2017). AHP2, AHP3, and AHP5 act downstream of CKI1 in Arabidopsis female gametophyte development. J Exp Bot 68, 3365–3373. doi: 10.1093/jxb/erx181
PSII							Luo, S., Hu, W., Wang, Y., Liu, B., Yan, H., and Xiang, Y. (2018). Genome-wide identification, classification, and expression of phytocyanins in Populus trichocarpa. Planta 247, 1133–1148. doi: 10.1007/s00425-018-2849-2
Tc05v2_g025770	2.2	N/S	PsbP domain-containing protein 7, chloroplastic (T)				Ma, H., Zhao, H., Liu, Z., and Zhao, J. (2011). The Phytocyanin Gene Family in Rice (Oryza sativa L.): Genome-Wide Identification, Classification and Transcriptional Analysis. PLoS One 6, e25184. doi: 10.1371/journal.pone.0025184
Tc05v2_g010720	1.42	N/S	PsbP domain-containing protein 6, chloroplastic				Ma, R., Yuan, H., An, J., Hao, X., and Li, H. (2018). A Gossypium hirsutum GDSL lipase/hydrolase gene (GhGLIP) appears to be involved in promoting seed growth in Arabidopsis. PLoS One 13, e0195556. doi: 10.1371/journal.pone.0195556
Tc05v2_g027100	1.29	N/S	PsbP domain-containing protein 1, chloroplastic				Magwanga, R. O., Lu, P., Kirungu, J. N., Dong, Q., Cai, X., Zhou, Z., et al. (2019). Knockdown of cytochrome P450 genes Gh_D07G1197 and Gh_A13G2057 on chromosomes D07 and A13 reveals their putative role in enhancing drought and salt stress tolerance in Gossypium hirsutum. Genes (Basel) 10. doi: 10.3390/genes10030226
Tc05v2_g023360	N/S	-2.26	Photosystem II reaction center W protein, chloroplastic				Małgorzata Kurowska, M. (2020). “TIP Aquaporins in Plants: Role in Abiotic Stress Tolerance,” in Abiotic Stress in Plants, (IntechOpen). doi: 10.5772/intechopen.94165
Tc04v2_g018910	N/S	-1.01	Photosystem II 11 kDa protein-related				Meng, H.-L., Zhang, W., Zhang, G.-H., Wang, J.-J., Meng, Z.-G., Long, G.-Q., et al. (2018). Unigene-based RNA-seq provides insights on drought stress responses in Marsdenia tenacissima. PLoS One 13, e0202848. doi: 10.1371/journal.pone.0202848
Tc07v2_g012390	N/S	-1.4	Photosystem II 10 kDa polypeptide, chloroplastic				Misra, R. C., Sandeep, Kamthan, M., Kumar, S., and Ghosh, S. (2016). A thaumatin-like protein of Ocimum basilicum confers tolerance to fungal pathogen and abiotic stress in transgenic Arabidopsis. Sci Rep 6, 1–14. doi: 10.1038/srep25340
PSI							Muhammad, T., Zhang, J., Ma, Y., Li, Y., Zhang, F., Zhang, Y., et al. (2019). Overexpression of a mitogen-activated protein kinase SlMAPK3 positively regulates tomato tolerance to cadmium and drought stress. Molecules 24. doi: 10.3390/molecules24030556
Tc02v2_g000920	N/S	-1.79	Photosystem I reaction center subunit psaK, chloroplastic				Nam, K.-H., Shin, H. J., Pack, I.-S., Park, J.-H., Kim, H. B., and Kim, C.-G. (2016). Metabolomic changes in grains of well-watered and drought-stressed transgenic rice. J Sci Food Agric 96, 807–814. doi: https://doi.org/10.1002/jsfa.7152
Tc06v2_g007470	N/S	-1.45	Photosystem I reaction center subunit VI, chloroplastic (PsaH)				Padgitt-Cobb, L. K., Kingan, S. B., and Henning, J. A. (2019). Genomic Analysis of Powdery Mildew Resistance in a Hop (Humulus lupulus L.) Bi-parental Population Segregating for “R6-locus.” bioRxiv, 864249. doi: 10.1101/864249
Tc06v2_g011150	N/S	-1.42	Photosystem I reaction center subunit III, chloroplastic (PsaF)				Pazouki, L., Kanagendran, A., Li, S., Kännaste, A., Rajabi Memari, H., Bichele, R., et al. (2016). Mono- and sesquiterpene release from tomato (Solanum lycopersicum) leaves upon mild and severe heat stress and through recovery: From gene expression to emission responses. Environ Exp Bot 132, 1–15. doi: 10.1016/j.envexpbot.2016.08.003
Light harvesting collector							Petre, B., Major, I., Rouhier, N., and Duplessis, S. (2011). Genome-wide analysis of eukaryote thaumatin-like proteins (TLPs) with an emphasis on poplar. BMC Plant Biol 11, 33. doi: 10.1186/1471-2229-11-33
Tc06v2_g012730	N/S	-3.1	Chlorophyll a-b binding protein 21, chloroplastic				Phan, H. A., Iacuone, S., Li, S. F., and Parish, R. W. (2011). The MYB80 transcription factor is required for pollen development and the regulation of tapetal programmed cell death in Arabidopsis thaliana. Plant Cell 23, 2209–2224. doi: 10.1105/tpc.110.082651
Tc02v2_g011830	N/S	-1.74	Chlorophyll a-b binding protein CP24 10A, chloroplastic				Piechulla, B., Bartelt, R., Brosemann, A., Effmert, U., Bouwmeester, H., Hippauf, F., et al. (2016). The α-terpineol to 1,8-cineole cyclization reaction of tobacco terpene synthases. Plant Physiol 172, 2120–2131. doi: 10.1104/pp.16.01378
Electron transport							Rosas-Santiago, P., Lagunas-Gómez, D., Barkla, B. J., Vera-Estrella, R., Lalonde, S., Jones, A., et al. (2015). Identification of rice cornichon as a possible cargo receptor for the Golgi-localized sodium transporter OsHKT1;3. J Exp Bot 66, 2733–2748. doi: 10.1093/jxb/erv069
Tc06v2_g007790	N/S	-0.82	Photosynthetic NDH subunit of subcomplex B 3, chloroplastic				Rosas-Santiago, P., Lagunas-Gomez, D., Yáñez-Domínguez, C., Vera-Estrella, R., Zimmermannová, O., Sychrová, H., et al. (2017). Plant and yeast cornichon possess a conserved acidic motif required for correct targeting of plasma membrane cargos. Biochim Biophys Acta Mol Cell Res 1864, 1809–1818. doi: 10.1016/j.bbamcr.2017.07.004
Tc04v2_g021410	N/S	-1.28	Protein PROTON GRADIENT REGULATION 5, chloroplastic				Sadhukhan, A., Enomoto, T., Kobayashi, Y., Watanabe, T., Iuchi, S., Kobayashi, M., et al. (2019). Sensitive to Proton Rhizotoxicity1 Regulates Salt and Drought Tolerance of Arabidopsis thaliana through Transcriptional Regulation of CIPK23. doi: 10.1093/pcp/pcz120
Tc03v2_g022330	N/S	-0.90	PGR5-like protein 1A, chloroplastic				Sharma, A., Shahzad, B., Rehman, A., Bhardwaj, R., Landi, M., and Zheng, B. (2019). Response of Phenylpropanoid Pathway and the Role of Polyphenols in Plants under Abiotic Stress. Molecules 24. doi: 10.3390/MOLECULES24132452
Antioxidant System							Sharma, A., Wang, J., Xu, D., Tao, S., Chong, S., Yan, D., et al. (2020). Melatonin regulates the functional components of photosynthesis, antioxidant system, gene expression, and metabolic pathways to induce drought resistance in grafted Carya cathayensis plants. Science of the Total Environment. doi: 10.1016/j.scitotenv.2020.136675
Tc01v2_g000540	1.12	N/S	Catalaze isozyme 2 (T)				Shi, F., Dong, Y., Zhang, Y., Yang, X., and Qiu, D. (2017). Overexpression of the peaT1 elicitor gene from alternaria tenuissima improves drought tolerance in rice plants via interaction with a myo-inositol oxygenase. Front Plant Sci 8. doi: 10.3389/fpls.2017.00970
Tc09v2_g018080	1.58	1.7	Peroxidase 15				Shinozaki, K., Urano, K., Maruyama, K., and Takahashi, F. (2017). Drought Stress A2 - Thomas, Brian. Encyclopedia of Applied Plant Sciences (Second Edition) 1, 8–15. doi: https://doi.org/10.1016/B978-0-12-394807-6.00082-4
Tc09v2_g018110	N/S	5.27	Peroxidase 15				Sun, L., Zhang, Q., Wu, J., Zhang, L., Jiao, X., Zhang, S., et al. (2014). Two rice authentic histidine phosphotransfer proteins, OsAHP1 and OsAHP2, mediate cytokinin signaling and stress responses in rice. Plant Physiol 165, 335–345. doi: 10.1104/pp.113.232629
Tc09v2_g001090	2.01	2.37	Peroxidase 46				Taji, T., Ohsumi, C., Iuchi, S., Seki, M., Kasuga, M., Kobayashi, M., et al. (2002). Important roles of drought- and cold-inducible genes for galactinol synthase in stress tolerance in Arabidopsis thaliana. The Plant Journal 29, 417–426. doi: 10.1046/j.0960-7412.2001.01227.x
Tc10v2_g013550	2.5	5.94	Peroxidase 4				Tamiru, M., Undan, J. R., Takagi, H., Abe, A., Yoshida, K., Undan, J. Q., et al. (2015). A cytochrome P450, OsDSS1, is involved in growth and drought stress responses in rice (Oryza sativa L.). Plant Mol Biol 88, 85–99. doi: 10.1007/s11103-015-0310-5
Tc01v2_g006100	N/S	1.45	Peroxidase 73				Van Ghelder, C., Parent, G. J., Rigault, P., Prunier, J., Giguère, I., Caron, S., et al. (2019). The large repertoire of conifer NLR resistance genes includes drought responsive and highly diversified RNLs. Sci Rep 9, 1–13. doi: 10.1038/s41598-019-47950-7
Tc01v2_g008350	N/S	1.04	Peroxidase 17				Van Ooijen, G., Mayr, G., Kasiem, M. M. A., Albrecht, M., Cornelissen, B. J. C., and Takken, F. L. W. (2008). Structure-function analysis of the NB-ARC domain of plant disease resistance proteins. J Exp Bot 59, 1383–1397. doi: 10.1093/jxb/ern045
Tc08v2_g015120	N/S	1.06	Peroxidase 12				Verdoucq, L., and Maurel, C. (2018). “Plant Aquaporins,” in Advances in Botanical Research, (Academic Press Inc.), 25–56. doi: 10.1016/bs.abr.2018.09.011
Tc09v2_g030330	2.01	5.41	Peroxidase 4				Vishal, B., and Kumar, P. P. (2018). Regulation of seed germination and abiotic stresses by gibberellins and abscisic acid. Front Plant Sci 9, 838. doi: 10.3389/fpls.2018.00838
Tc08v2_g010840	N/S	1.09	L-ascorbate peroxidase T isoform 2				Wang, J., Pan, C., Wang, Y., Ye, L., Wu, J., Chen, L., et al. (2015). Genome-wide identification of MAPK, MAPKK, and MAPKKK gene families and transcriptional profiling analysis during development and stress response in cucumber. BMC Genomics 16, 386. doi: 10.1186/s12864-015-1621-2
Tc05v2_g002430	N/S	1.8	Glutathione S-transferase U8				Wang, L., Yang, T., Lin, Q., Wang, B., Li, X., Luan, S., et al. (2020). Receptor kinase FERONIA regulates flowering time in Arabidopsis. BMC Plant Biol 20, 26. doi: 10.1186/s12870-019-2223-y
Tc09v2_g026200	1.92	1.34	Glutathione S-transferase U7				Wang, T., Chen, Y., Zhang, M., Chen, J., Liu, J., Han, H., et al. (2017). Arabidopsis AMINO ACID PERMEASE1 Contributes to Salt Stress-Induced Proline Uptake from Exogenous Sources. Front Plant Sci 8, 2182. doi: 10.3389/fpls.2017.02182
Tc04v2_g020880	0.72	1.16	Probable Glutathione S-transferase				Wang, X., and Culver, J. N. (2012). DNA binding specificity of ATAF2, a NAC domain transcription factor targeted for degradation by Tobacco mosaic virus. BMC Plant Biol 12, 157. doi: 10.1186/1471-2229-12-157
Tc01v2_g024670	2.8	N/S	Putative Glutathione S-transferase				Wei, D., Wang, M., Xu, F., Quan, T., Peng, K., Xiao, L., et al. (2013). Wheat oxophytodienoate reductase gene TaOPR1 confers salinity tolerance via enhancement of abscisic acid signaling and reactive oxygen species scavenging. Plant Physiol 161, 1217–1228. doi: 10.1104/pp.112.211854
Tc03v2_g018170	N/S	1.2	Alcohol dehydrogenase-like 4				Wu, H., Shen, Y., Hu, Y., Tan, S., and Lin, Z. (2011). A phytocyanin-related early nodulin-like gene, BcBCP1, cloned from Boea crassifolia enhances osmotic tolerance in transgenic tobacco. J Plant Physiol 168, 935–943. doi: 10.1016/j.jplph.2010.09.019
Tc08v2_g008710	-1.6	N/S	Alcohol dehydrogenase-like 5				Wudick, M. M., Portes, M. T., Michard, E., Rosas-Santiago, P., Lizzio, M. A., Nunes, C. O., et al. (2018). CORNICHON sorting and regulation of GLR channels underlie pollen tube Ca2+ homeostasis. Science (1979) 360, 533–536. doi: 10.1126/science.aar6464
Tc05v2_g018190	-1.5	-2.7	Putative Alcohol dehydrogenase-like 5				Xi, W., Liu, C., Hou, X., and Yu, H. (2010). MOTHER OF FT and TFL1 regulates seed germination through a negative feedback loop modulating ABA signaling in Arabidopsis. Plant Cell 22, 1733–1748. doi: 10.1105/tpc.109.073072
Tc06v2_g015890	3.8	7.2	Polyphenol oxidase, chloroplastic,				Yang, W. J., Du, Y. T., Zhou, Y. Bin, Chen, J., Xu, Z. S., Ma, Y. Z., et al. (2019). Overexpression of TaCOMT improves melatonin production and enhances drought tolerance in transgenic Arabidopsis. Int J Mol Sci 20. doi: 10.3390/ijms20030652
Tc06v2_g015940	1.07	0.8	Polyphenol oxidase, chloroplastic,				Ye, J., Yang, H., Shi, H., Wei, Y., Tie, W., Ding, Z., et al. (2017). The MAPKKK gene family in cassava: Genome-wide identification and expression analysis against drought stress. Sci Rep 7, 1–12. doi: 10.1038/s41598-017-13988-8
Tc10v2_g014220	-0.5	N/S	Superoxide dismutase [Mn], mitochondrial				Yu, X., Wang, T., Zhu, M., Zhang, L., Zhang, F., Jing, E., et al. (2019). Transcriptome and physiological analyses for revealing genes involved in wheat response to endoplasmic reticulum stress. BMC Plant Biol 19, 1–22. doi: 10.1186/s12870-019-1798-7
Tc05v2_g020780	N/S	-0.6	Superoxide dismutase [Cu-Zn] 2				Yuenyong, W., Sirikantaramas, S., Qu, L.-J., and Buaboocha, T. (2019). Isocitrate lyase plays important roles in plant salt tolerance. BMC Plant Biol 19, 472. doi: 10.1186/s12870-019-2086-2
Tc05v2_g001000	-1.73	N/S	Pyruvate decarboxylase 1				Zhang, P., Wang, R., Ju, Q., Li, W., Tran, L. S. P., and Xu, J. (2019). The R2R3-MYB transcription factor MYB49 regulates cadmium accumulation. Plant Physiol 180, 529–542. doi: 10.1104/pp.18.01380
Tc04v2_g002120	N/S	4.96	17.5 kDa class I heat shock protein				Zhang, X., Ju, H. W., Chung, M. S., Huang, P., Ahn, S. J., and Kim, C. S. (2011). The R-R-type MYB-like transcription factor, AtMYBL, is involved in promoting leaf senescence and modulates an abiotic stress response in arabidopsis. Plant Cell Physiol 52, 138–148. doi: 10.1093/pcp/pcq180
Tc03v2_g023820	4.66	N/S	Heat shock protein 83				Zhou, H. C., Shamala, L. F., Yi, X. K., Yan, Z., and Wei, S. (2020). Analysis of Terpene Synthase Family Genes in Camellia sinensis with an Emphasis on Abiotic Stress Conditions. Sci Rep 10, 1–13. doi: 10.1038/s41598-020-57805-1
Tc05v2_g002350	-2.27	-3.23	17.3 kDa class I heat shock protein				Zhu, S., Martínez Pacheco, J., Estevez, J. M., and Yu, F. (2020). Autocrine regulation of root hair size by the RALF‐FERONIA‐RSL4 signaling pathway. New Phytologist, nph.16497. doi: 10.1111/nph.16497
Tc04v2_g019080	N/S	-0.87	17.6 kDa class II heat shock protein
Tc06v2_g001750	4.82	N/S	22.7 kDa class IV heat shock protein
LEA Protein
Tc04v2_g019000	2.67	2.09	Late embryogenesis abundant protein D-34
Tc04v2_g023610	1.11	1.18	Late embryogenesis abundant protein Lea5-D
Tc07v2_g000600	1.93	N/S	Late embryogenesis abundant hydroxyproline-rich glycoprotein family, putative
Tc04v2_g025800	1.7	N/S	Late embryogenesis abundant protein D-29
Tc04v2_g022040	N/S	1.92	Putative Late embryogenesis abundant protein Dc3
Osmo protection
Tc05v2_g002790	1.73	3.29	Delta-1-pyrroline-5-carboxylate synthase (P5CS) (T)
Tc02v2_g029680	2.54	N/S	Putative Protein HOTHEAD (biosíntesis Glicina-betaina)(T)
Tc03v2_g000180	N/S	0.77	Betaine aldehyde dehydrogenase 1, chloroplastic
Tc01v2_g008970	N/S	1.83	Probable trehalose-phosphate phosphatase J
Tc02v2_g021440	2.49	N/S	Probable alpha,alpha-trehalose-phosphate synthase [UDP-forming] 9
Tc09v2_g013840	3.02	2.37	Probable alpha,alpha-trehalose-phosphate synthase [UDP-forming] 11
Tc06v2_g013560	1.16	N/S	Probable alpha,alpha-trehalose-phosphate synthase [UDP-forming] 7
Asparagine Biosynthesis
Tc09v2_g024970	4.99	3.76	Asparagine synthetase (glutamine hydrolyzing)1
Tc03v2_g016250	1.37	1.75	Glutamate synthase [NADH], amyloplastic
Tc01v2_g013010	1.17	1.73	Aspartate aminotransferase, mitochondrial
Tc08v2_g006680	1.32	N/S	Phosphoenolpyruvate carboxykinase [ATP]
Aquaporins
Tc02v2_g004580	N/S	-2.67	Probable aquaporin PIP2-8
Tc05v2_g011200	-0.45	-0.76	Probable aquaporin SIP2-1
Tc05v2_g001730	-2.31	-2.83	Probable aquaporin PIP1-4
Tc06v2_g003200	N/S	-2.81	Aquaporin NIP6-1
Tc09v2_g028700	-1.16	-0.79	Probable aquaporin PIP2-2
Tc10v2_g006030	N/S	0.74	Aquaporin PIP2-1
Tc01v2_g030070	-1.72	N/S	Aquaporin PIP1-2
Tc05v2_g005230	-1	N/S	Aquaporin PIP2-2
Tc02v2_g005410	-5.1	N/S	Putative Probable aquaporin PIP1-2
Tc03v2_g017710	-2.13	N/S	Probable aquaporin NIP5-1
Tc05v2_g006060	-0.94	N/S	Aquaporin TIP1-1
Tc10v2_g012390	-0.66	N/S	Aquaporin SIP1-1
Tc10v2_g004290	-3.24	N/S	Aquaporin TIP1-3
*N/S: Not significant. Letter (T) indicate the gen is proposed as stress tolerance candidate.

## Sheet: TableS3
Table S3. Primers used for RT-qPCR validation of some tolerance candidate genes. Ubiquitin (UBQ) was used as a reference gene.
Gene ID	Gen Name	Primer F	Primer R
Tc04v2_g025290	GoIS2	ACAACCTCGTCTTGGCTATG	TGTTCTCTTCCTTCCCAGTG
Tc02v2_g028060	FERONIA	GAATGGAGACAGAAGCAAGC	AGCAAAAGCCAATGAGACAC
Tc04v2_g024560	BZIP 53 TF	CAAAAGTTGGAGTTGGCTCA	AAATGGGGTTCCTTGATGTC
Tc03v2_g022930	TPL	TCTTTGTGACCCTCTTCAGC	TCATTCGTCTGCCACCAC
Tc05v2_g025770	PsbP	ACAACGAGGCAAGGAAAGTC	CCAACCCCAGAAGAAAACTA
Tc05v2_g002790	P5CS	TTT GAA GCC TGG GAA GAT AG	ATCAGCAAGACACCAAGAGG
Tc05v2_g023360	PSBW	TCCACAGAAGGAACAGGACT	AGATAAAATACAATGCCCAAATC
Tc03v2_g005540	TIP3-2	CTCGTTTATCCGTGCTGTTT	CGTAACTCCCCAACTCCAG
Tc09v2_g018740	UBQ	TTCAAGATAAGGAGGGGATT	GAAGCCGAAGGACAAGGT

## Sheet: TableS4
Table S4. RNA-seq read metrics derived from T. cacao transcriptome sequencing
sample	Raw Read Pairs (R1=R2; Q=37)	Clean Read Pairs	% bases trimmed	total mapped	Mapped reads (%)	unique mapped	unique mapped read (%)
EET8(CC29)_WW_1	31634432	31634432	0.74	31634433	93.2	28284792	89.4
EET8(CC33)_WW_1	27752672	27752672	0.68	27752672	92.4	24606461	88.7
EET8(CC34)_WW_1	28767566	28767566	0.64	28767566	91.9	25344754	88.1
EET8(EH7)_DS_1	28646417	28646417	0.66	28646417	93.1	25487052	89
EET8(EH8)_DS_1	28169548	28169548	0.61	28169548	92.9	25105306	89.1
EET8(EH9)_DS_1	30428004	30428004	0.69	30428004	93.3	27274825	89.6
TSH565(CCT21)_WW_1	24851335	24851335	0.61	24851335	91.8	21803673	87.7
TSH565(CCT22)_WW_1	28121251	28121251	0.77	28121251	87.1	23280296	82.8
TSH565(CCT24)_WW_1	31068013	31068013	0.65	31068013	93.1	27665119	89
TSH565(DHT3)_DS_1	37844675	37844675	0.61	37844675	90.8	32292813	85.3
TSH565(DHT4)_DS_1	30393515	30393515	0.63	30393515	91.8	26648518	87.7
TSH565(DHT5)_DS_1	26559496	26559496	0.66	26559496	91.4	23248524	87.5
	354236924	354236924

## Sheet: TableS5
Table S5. Drought tolerance-related candidate genes
Gen ID	TSH 565		EET8		Functional annotation
	log2(FoldChange)	padj	log2(FoldChange)	padj
Tc04v2_g025290	10.8408	3.36e-06	13.0489	2.61387e-08	Galactinol synthase 2
Tc02v2_g026970	9.03985	0.00396957	7.6306	0.0178705	Isocitrate lyase
Tc03v2_g020060	7.84696	6.7e-06	10.7799	1.28929e-07	Expansin-like B1
Tc04v2_g024560	7.10644	9.31e-05	3.6763	0.0505725	Putative bZIP transcription factor 53
Tc09v2_g024900	6.00964	0.00158451	5.87992	0.00262158	Putative Protein SENSITIVE TO PROTON RHIZOTOXICITY 1
Tc01v2_g008170	5.49699	0.00646494	8.41873	4.31765e-05	Putative Transcription factor bHLH96
Tc01v2_g031670	7.09237	5.19e-05	0.290413	0.872723	Protein cornichon homolog 4
Tc07v2_g000280	6.15696	2.52e-05	6.18659	3.72379e-07	Probable amino acid permease 7
Tc09v2_g011110	5.15461	0.0103059	8.43254	4.13474e-06	Putative Early nodulin-like protein 1
Tc03v2_g005540	3.67256	0.000193705	1.80979	0.0849828	Probable aquaporin TIP3-2
Tc06v2_g016620	6.37267	4.55148e-09	4.46658	2.62423e-07	Protein MOTHER of FT and TFL1
Tc03v2_g023770	7.04869	0.000897476	7.16254	0.000265137	Beta-carotene 3-hydroxylase 1, chloroplastic
Tc01v2_g014460	6.17009	0.00633533	3.66763	0.137796	UDP-glycosyltransferase 82A1
Tc09v2_g011920	6.48118	0.00697603	7.77713	0.000117785	Protein SRG1
Tc09v2_g029520	6.18035	6.58338e-05	1.73371	0.33742	Mitogen-activated protein kinase kinase kinase 13, putative
Tc09v2_g024060	5.64601	0.0011992	3.03932	0.0406437	Putative Histidine-containing phosphotransfer protein 1
Tc02v2_g028060	5.73863	0.00907487	1.6768	0.518428	Putative Receptor-like protein kinase FERONIA
Tc08v2_g009510	5.82668	0.000629964	6.59928	5.80471e-05	Heavy metal-associated isoprenylated plant protein 22
Tc06v2_g008460	5.70657	0.00332393	7.29924	1.85363e-05	Inositol oxygenase 1
Tc05v2_g020470	5.25034	0.00211987	11.0975	3.81161e-13	Caffeic acid 3-O-methyltransferase
Tc06v2_g015890	3.82432	0.00014779	7.24206	1.80308e-17	Polyphenol oxidase, chloroplastic
Tc06v2_g008300	6.43872	9.86618e-05	1.7184	0.369926	Oxidative stress 3, putative isoform 2
Tc04v2_g015520	4.99142	0.0114914	8.49915	2.89477e-06	Cannabidiolic acid synthase
Tc02v2_g029520	5.71144	9.39434e-11	3.40592	0.000123939	Cytochrome P450 704B1
Tc05v2_g012420	2.32072	0.00755726	7.45241	1.52232e-22	Glucan endo-1,3-beta-glucosidase
Tc09v2_g013360	4.67775	0.0507858	7.31566	0.00116816	WAT1-related protein At4g28040
Tc08v2_g005270	2.59597	0.247589	7.27726	0.000333204	12-oxophytodienoate reductase 2
Tc03v2_g023630	-0.274204	0.920235	9.3969	3.51258e-05	(-)-alpha-terpineol synthase
Tc10v2_g001630	-2.66338	0.130358	4.39782	0.0273927	Receptor-like protein kinase FERONIA
Tc08v2_g003200	1.38331	0.647691	10.3461	4.46584e-05	Putative Aldehyde oxidase GLOX1
Tc07v2_g003430	1.47291	0.822753	14.3437	0.0075072	Putative Probable disease resistance protein At4g27220
Tc03v2_g022930	1.77079	0.251674	9.20214	2.60161e-13	Thaumatin-like protein
Tc08v2_g000020	4.53676	0.0797221	7.78277	0.00229705	Probable carbohydrate esterase At4g34215
Tc05v2_g023360	-0.578296	0.326357	-2.26505	4.93902e-06	Photosystem II reaction center W protein, chloroplastic
Tc05v2_g002790	1.73137	0.0331794	3.29916	1.17433e-05	Delta-1-pyrroline-5-carboxylate synthase
Tc05v2_g025770	2.20467	0.00222641	0.395591	0.672973	PsbP domain-containing protein 7, chloroplastic
Tc03v2_g022100	-0.681982	0.15626	-1.92338	1.17433e-05	Guard cell S-type anion channel SLAC1

## Sheet: TableS6
Table S6. Ct values of eight candidate genes of T.cacao under water stress treatment
Samples		Ct values of candidate genes validated								Reference gene
		GoIS2	P5CS	TPL	PSBW	TIP3	PSB7	bZIP53	FER	PUBQ
EET8_WW	Biological repeat 1	28.8816	26.4884	29.9286	24.4929	28.8594	24.7201	29.612	30.7684	21.9853
	Biological repeat 2	27.9776	25.6867	28.8159	24.2601	28.0559	24.945	27.7036	28.9101	21.1532
	Biological repeat 3	28.0343	24.2592	28.003	25.4783	27.5271	24.4177	28.7826	28.7212	21.6507
	Biological repeat 4	28.0282	26.7171	28.003	23.822	27.7468	26.9828	29.276	28.8179	22.5711
	Biological repeat 5	27.617	25.4876	27.7322	24.7789	28.1261	25.878	29.0454	28.1493	22.7021
EET8_DS	Biological repeat 1	24.2416	21.3382	20.1332	26.5875	27.5255	26.2512	26.4944	28.7936	21.3034
	Biological repeat 2	24.0864	20.0786	19.482	24.7504	26.6475	25.757	24.9666	28.3203	21.5536
	Biological repeat 3	24.3274	22.1734	20.4352	26.6648	27.6516	25.6753	26.8692	28.4468	21.5228
	Biological repeat 4	23.9706	23.9738	19.3732	25.304	27.0707		24.4394	28.1694	20.7944
	Biological repeat 5	24.9825	20.0835		25.4675	28.1293			28.489
TSH565_WW	Biological repeat 1	28.0855	24.8222	28.3091	25.5206	27.6332	25.8574	28.3581	28.4409	22.4378
	Biological repeat 2	26.9696	23.7258	26.2645	24.5179	27.826	26.3235	27.9791	27.771	21.9338
	Biological repeat 3	27.2585	25.7932	27.0856	24.7669	27.2141	26.9021	27.8747	27.9423	22.5382
	Biological repeat 4	28.7549	26.8812	20.4428	25.9143	28.8453	26.3833	27.7336		21.9743
	Biological repeat 5				25.7377	29.1949	27.6055	29.9064
TSH_565_DS	Biological repeat 1	24.9825	22.3323	25.971	27.0083	26.9598	26.0844	27.9555	29.4087	20.8419
	Biological repeat 2	23.9705	20.8261	25.2642	25.2351	26.0782	23.4968	25.1558	29.7743	20.1103
	Biological repeat 3	24.9316	21.4169	23.6513	25.7193	26.5344	23.9469	24.0463	29.4412	22.1053
	Biological repeat 4	24.7132	21.3993	23.4211	27.37	26.8747		25.9764	29.4496
	Biological repeat 5				26.3781				29.7744

## Sheet: TableS7
Table S7. Melting curve data (RTqPCR)
Target name	Temperature	Fluorescence	Derivative	Target name	Temperature	Fluorescence	Derivative	Target name	Temperature	Fluorescence	Derivative	Target name	Temperature	Fluorescence	Derivative	Target name	Temperature	Fluorescence	Derivative	Target name	Temperature	Fluorescence	Derivative
GoIS2	59.9958	607971	10830.7	P5CS	59.9954	694694	15421.1	TPL	59.9952	627194	13623.8	PSBW	59.9953	646998	14648.2	bZIP53	59.993	596448	12448.6	PSB7	59.9932	585165	11438.8
GoIS2	60.3001	604749	11154.3	P5CS	60.2976	692657	15671.3	TPL	60.2972	624198	13846.9	PSBW	60.2974	642392	14800.5	bZIP53	60.2954	594259	12616	PSB7	60.2956	582260	11657.2
GoIS2	60.6045	604613	11509.9	P5CS	60.5998	689797	16001.2	TPL	60.5991	620741	14093.9	PSBW	60.5995	640570	14964.9	bZIP53	60.5978	591552	12807.7	PSB7	60.5979	580215	11920
GoIS2	60.9088	600142	11875.9	P5CS	60.9019	686032	16406.5	TPL	60.9011	617105	14347.9	PSBW	60.9016	634674	15137.8	bZIP53	60.9002	588427	13004.3	PSB7	60.9003	577210	12222.8
GoIS2	61.2131	597199	12229.8	P5CS	61.2041	680277	16805.1	TPL	61.2031	613476	14589.7	PSBW	61.2037	630898	15329.5	bZIP53	61.2026	584269	13189.3	PSB7	61.2027	574531	12550
GoIS2	61.5175	592569	12563.9	P5CS	61.5063	674712	17140.1	TPL	61.5051	608345	14805.6	PSBW	61.5058	626592	15520	bZIP53	61.505	580333	13357.4	PSB7	61.5051	570034	12879.3
GoIS2	61.8218	588666	12893.2	P5CS	61.8085	667577	17386.3	TPL	61.807	604831	14989.8	PSBW	61.8079	621678	15708.5	bZIP53	61.8074	576342	13515.6	PSB7	61.8074	566357	13187.9
GoIS2	62.1261	583243	13244.8	P5CS	62.1106	664640	17548.8	TPL	62.109	598205	15151.2	PSBW	62.11	617228	15886.4	bZIP53	62.1098	571407	13674.3	PSB7	62.1098	562497	13458.7
GoIS2	62.4305	582011	13636.8	P5CS	62.4128	657745	17652.3	TPL	62.411	594644	15305.8	PSBW	62.4122	610994	16039.3	bZIP53	62.4122	568378	13833	PSB7	62.4122	557845	13678.2
GoIS2	62.7348	576968	14057.8	P5CS	62.715	651486	17725.5	TPL	62.713	588661	15465.2	PSBW	62.7143	608604	16154.7	bZIP53	62.7146	563908	13973.7	PSB7	62.7145	554477	13832.8
GoIS2	63.0391	573191	14480	P5CS	63.0172	647306	17789.3	TPL	63.0149	585618	15626.8	PSBW	63.0164	600869	16230.9	bZIP53	63.0169	560080	14069.1	PSB7	63.0169	548969	13946.9
GoIS2	63.3435	567689	14834.6	P5CS	63.3194	640971	17849.6	TPL	63.3169	580390	15775.4	PSBW	63.3185	596683	16279.5	bZIP53	63.3193	554863	14101.4	PSB7	63.3193	545322	14024.2
GoIS2	63.6478	562769	15065.8	P5CS	63.6215	636336	17897.3	TPL	63.6189	574261	15894.3	PSBW	63.6206	590983	16316.6	bZIP53	63.6217	549785	14079.3	PSB7	63.6216	541930	14069.7
GoIS2	63.9521	558259	15152.6	P5CS	63.9237	629274	17913.2	TPL	63.9209	568951	15977.4	PSBW	63.9227	585953	16349.7	bZIP53	63.9241	545043	14038	PSB7	63.924	535394	14092.1
GoIS2	64.2565	552373	15110.3	P5CS	64.2259	625337	17877	TPL	64.2228	564816	16029	PSBW	64.2248	582350	16372	bZIP53	64.2265	541088	14020.1	PSB7	64.2264	532267	14102.5
GoIS2	64.5608	548013	14986	P5CS	64.5281	618795	17781.6	TPL	64.5248	559160	16054.6	PSBW	64.5269	575318	16370.1	bZIP53	64.5289	537386	14050.6	PSB7	64.5288	527565	14111.8
GoIS2	64.8652	542904	14845.6	P5CS	64.8303	613139	17643.4	TPL	64.8268	555724	16049.7	PSBW	64.829	569122	16342	bZIP53	64.8313	533256	14120.9	PSB7	64.8311	523093	14124.7
GoIS2	65.1695	537242	14753.6	P5CS	65.1324	607130	17503	TPL	65.1288	549080	15999.5	PSBW	65.1311	563269	16303.5	bZIP53	65.1337	528647	14194.4	PSB7	65.1335	518807	14137.8
GoIS2	65.4738	533431	14750.4	P5CS	65.4346	602471	17411	TPL	65.4307	543775	15891.5	PSBW	65.4332	560083	16278.6	bZIP53	65.4361	523143	14227.3	PSB7	65.4359	515370	14142.5
GoIS2	65.7782	530689	14837.4	P5CS	65.7368	597415	17404.1	TPL	65.7327	539789	15731	PSBW	65.7353	555104	16277.6	bZIP53	65.7385	519494	14192.4	PSB7	65.7382	509485	14133.8
GoIS2	66.0825	523633	14978	P5CS	66.039	592868	17483	TPL	66.0347	532148	15547.7	PSBW	66.0374	549982	16285.7	bZIP53	66.0409	513824	14091.4	PSB7	66.0406	505249	14115.7
GoIS2	66.3868	520332	15116.6	P5CS	66.3411	587805	17609.4	TPL	66.3367	528733	15385.9	PSBW	66.3395	543904	16272.1	bZIP53	66.3433	509508	13951.3	PSB7	66.343	500769	14100.1
GoIS2	66.6912	513035	15206.2	P5CS	66.6433	582032	17721.6	TPL	66.6386	524664	15285.2	PSBW	66.6416	537928	16213	bZIP53	66.6457	505376	13809.6	PSB7	66.6454	496792	14098.2
GoIS2	66.9955	509616	15229	P5CS	66.9455	574892	17763.1	TPL	66.9406	520085	15262.1	PSBW	66.9437	534611	16108.9	bZIP53	66.9481	501442	13696.8	PSB7	66.9477	492724	14112.8
GoIS2	67.2998	503823	15197.9	P5CS	67.2477	570742	17703.3	TPL	67.2426	514415	15306.9	PSBW	67.2459	528853	15984	bZIP53	67.2505	496518	13627.9	PSB7	67.2501	487715	14136.1
GoIS2	67.6042	499198	15143	P5CS	67.5499	565113	17545.3	TPL	67.5446	511053	15392.1	PSBW	67.548	523458	15871.7	bZIP53	67.5529	493067	13599.7	PSB7	67.5525	483304	14156
GoIS2	67.9085	495373	15092.1	P5CS	67.852	559369	17317.9	TPL	67.8465	504034	15487.9	PSBW	67.8501	519482	15798	bZIP53	67.8553	487253	13597.8	PSB7	67.8548	478300	14163.8
GoIS2	68.2128	490284	15057.1	P5CS	68.1542	553739	17062.7	TPL	68.1485	499982	15570.7	PSBW	68.1522	514540	15771	bZIP53	68.1577	484179	13604.1	PSB7	68.1572	474040	14157.3
GoIS2	68.5172	485137	15032.9	P5CS	68.4564	548811	16820.4	TPL	68.4505	496045	15624	PSBW	68.4543	509049	15781	bZIP53	68.4601	479961	13604.7	PSB7	68.4596	470399	14139.3
GoIS2	68.8215	479914	15005.1	P5CS	68.7586	544816	16621.9	TPL	68.7525	489937	15635.4	PSBW	68.7564	505218	15806	bZIP53	68.7625	474830	13595.1	PSB7	68.7619	465464	14113
GoIS2	69.1258	476731	14959.5	P5CS	69.0608	537855	16481.3	TPL	69.0544	484494	15597.2	PSBW	69.0585	499193	15820.7	bZIP53	69.0648	470402	13581.8	PSB7	69.0643	461434	14080.5
GoIS2	69.4302	470773	14890.3	P5CS	69.3629	534619	16394.3	TPL	69.3564	480888	15510	PSBW	69.3606	494053	15803.4	bZIP53	69.3672	466877	13576.9	PSB7	69.3667	456270	14043.4
GoIS2	69.7345	466369	14801.2	P5CS	69.6651	528489	16340.6	TPL	69.6584	474558	15386.7	PSBW	69.6627	491500	15740.9	bZIP53	69.6696	462729	13589	PSB7	69.6691	453040	14003.5
GoIS2	70.0388	461058	14701.5	P5CS	69.9673	525028	16293.6	TPL	69.9604	470678	15249.9	PSBW	69.9648	483466	15631.2	bZIP53	69.972	458923	13614.9	PSB7	69.9714	448399	13962.2
GoIS2	70.3432	458182	14598.4	P5CS	70.2695	517962	16234.1	TPL	70.2623	465955	15124.1	PSBW	70.2669	480738	15482.9	bZIP53	70.2744	453925	13638.2	PSB7	70.2738	443852	13919.5
GoIS2	70.6475	453486	14494	P5CS	70.5716	513346	16160.8	TPL	70.5643	461491	15024.9	PSBW	70.569	475032	15312.1	bZIP53	70.5768	449452	13637.4	PSB7	70.5762	439639	13873.9
GoIS2	70.9518	448043	14387.9	P5CS	70.8738	508627	16092.1	TPL	70.8663	457002	14953.1	PSBW	70.8711	471784	15136.1	bZIP53	70.8792	445544	13597.7	PSB7	70.8785	435291	13823.3
GoIS2	71.2562	443203	14285.5	P5CS	71.176	503573	16053	TPL	71.1683	452397	14896.1	PSBW	71.1732	466087	14986.6	bZIP53	71.1816	439676	13519.3	PSB7	71.1809	430119	13767.6
GoIS2	71.5605	439103	14202.1	P5CS	71.4782	498652	16057.9	TPL	71.4702	447148	14836.5	PSBW	71.4753	461160	14858.3	bZIP53	71.484	436252	13417.4	PSB7	71.4833	426837	13708.5
GoIS2	71.8648	435522	14158	P5CS	71.7804	494820	16098.4	TPL	71.7722	442242	14762.6	PSBW	71.7775	457816	14749.5	bZIP53	71.7864	432158	13313.7	PSB7	71.7857	421392	13648.6
GoIS2	72.1692	431018	14164.1	P5CS	72.0825	489083	16146.1	TPL	72.0742	438448	14675.3	PSBW	72.0796	452050	14666.6	bZIP53	72.0888	427760	13227.9	PSB7	72.088	418136	13583.1
GoIS2	72.4735	425775	14215.4	P5CS	72.3847	483695	16168.7	TPL	72.3762	432410	14588.7	PSBW	72.3817	448374	14620.8	bZIP53	72.3912	424036	13171	PSB7	72.3904	413620	13521.8
GoIS2	72.7778	423240	14290.5	P5CS	72.6869	477651	16147.4	TPL	72.6781	428845	14524.2	PSBW	72.6838	442544	14626.4	bZIP53	72.6936	419197	13146.4	PSB7	72.6928	408903	13469.4
GoIS2	73.0822	416112	14362	P5CS	72.9891	474169	16083.8	TPL	72.9801	423704	14500.9	PSBW	72.9859	439014	14692.7	bZIP53	72.996	415604	13152	PSB7	72.9951	405880	13431.7
GoIS2	73.3865	412342	14410	P5CS	73.2912	468551	15998	TPL	73.2821	419971	14526.8	PSBW	73.288	436097	14813.4	bZIP53	73.2984	411672	13183.1	PSB7	73.2975	400983	13415
GoIS2	73.6909	407622	14425.6	P5CS	73.5934	464014	15903.5	TPL	73.5841	414734	14592.8	PSBW	73.5901	429336	14960.9	bZIP53	73.6008	407904	13230.6	PSB7	73.5999	398102	13423
GoIS2	73.9952	403705	14407.3	P5CS	73.8956	459236	15803.2	TPL	73.886	410622	14675	PSBW	73.8922	425610	15093.1	bZIP53	73.9032	403000	13280.8	PSB7	73.9022	392677	13452.4
GoIS2	74.2995	399184	14355.5	P5CS	74.1978	454521	15698.3	TPL	74.188	406127	14743.4	PSBW	74.1943	420182	15186.9	bZIP53	74.2056	399090	13317.7	PSB7	74.2046	389216	13491.1
GoIS2	74.6039	393687	14272.6	P5CS	74.5	448770	15593.4	TPL	74.49	400504	14776.7	PSBW	74.4964	415322	15216.4	bZIP53	74.5079	394684	13329.9	PSB7	74.507	385419	13520.4
GoIS2	74.9082	388934	14167.3	P5CS	74.8021	444101	15503	TPL	74.792	394797	14770.7	PSBW	74.7985	410341	15241.2	bZIP53	74.8103	390423	13316.2	PSB7	74.8094	379975	13521.3
GoIS2	75.2125	385180	14060.8	P5CS	75.1043	440135	15447.9	TPL	75.0939	391575	14734.2	PSBW	75.1006	405619	15396.2	bZIP53	75.1127	385232	13287.3	PSB7	75.1117	376129	13483.9
GoIS2	75.5169	381225	13968.1	P5CS	75.4065	434546	15443.2	TPL	75.3959	388218	14675.1	PSBW	75.4027	401448	15890.9	bZIP53	75.4151	382294	13259.8	PSB7	75.4141	371311	13412.6
GoIS2	75.8212	375953	13903.2	P5CS	75.7087	431201	15485	TPL	75.6979	382852	14590.5	PSBW	75.7048	398037	17004.4	bZIP53	75.7175	378932	13247.8	PSB7	75.7165	368246	13325.8
GoIS2	76.1255	372751	13869.1	P5CS	76.0108	425091	15545.6	TPL	75.9999	376519	14469.7	PSBW	76.0069	392436	19089.2	bZIP53	76.0199	373262	13257	PSB7	76.0188	363674	13246.6
GoIS2	76.4299	367244	13859.6	P5CS	76.313	421588	15581.6	TPL	76.3018	372048	14307.6	PSBW	76.3091	387203	22578.7	bZIP53	76.3223	369296	13285.3	PSB7	76.3212	359973	13191.9
GoIS2	76.7342	363193	13864.2	P5CS	76.6152	414845	15553.4	TPL	76.6038	369232	14119.1	PSBW	76.6112	382073	27977.6	bZIP53	76.6247	365133	13326.9	PSB7	76.6236	356165	13165.5
GoIS2	77.0385	359104	13873.3	P5CS	76.9174	410058	15445.1	TPL	76.9058	363472	13936.2	PSBW	76.9133	373550	35795.2	bZIP53	76.9271	361696	13374.4	PSB7	76.9259	351503	13158.2
GoIS2	77.3429	355464	13879.8	P5CS	77.2196	404488	15275.5	TPL	77.2078	360689	13792.9	PSBW	77.2154	365486	46391.8	bZIP53	77.2295	357470	13418	PSB7	77.2283	347508	13155
GoIS2	77.6472	350432	13879.5	P5CS	77.5217	400848	15094.8	TPL	77.5097	355399	13707.7	PSBW	77.5175	355909	59753	bZIP53	77.5319	352769	13447.3	PSB7	77.5307	344136	13143.1
GoIS2	77.9515	345112	13873.9	P5CS	77.8239	395532	14973.4	TPL	77.8117	351968	13675	PSBW	77.8196	336885	75266.7	bZIP53	77.8343	348319	13459.7	PSB7	77.8331	339292	13117.3
GoIS2	78.2559	342729	13873.5	P5CS	78.1261	391641	14994.9	TPL	78.1137	347789	13670.1	PSBW	78.1217	311163	91617.7	bZIP53	78.1367	343736	13475.6	PSB7	78.1354	335450	13081.6
GoIS2	78.5602	336778	13900.5	P5CS	78.4283	387277	15267	TPL	78.4157	343280	13661.3	PSBW	78.4238	271934	106897	bZIP53	78.4391	340023	13552.1	PSB7	78.4378	332296	13047.5
GoIS2	78.8645	333585	13986.5	P5CS	78.7305	381719	15957.4	TPL	78.7176	338724	13624.6	PSBW	78.7259	228889	118934	bZIP53	78.7415	336690	13789.6	PSB7	78.7402	327477	13032.2
GoIS2	79.1689	328718	14169	P5CS	79.0326	377819	17477.5	TPL	79.0196	334683	13552.5	PSBW	79.028	185247	125776	bZIP53	79.0439	332197	14332.5	PSB7	79.0425	323464	13054.1
GoIS2	79.4732	324660	14501.5	P5CS	79.3348	373144	20265.9	TPL	79.3216	330739	13454.1	PSBW	79.3301	139397	126152	bZIP53	79.3463	328650	15374.3	PSB7	79.3449	320411	13128
GoIS2	79.7775	320000	15020.3	P5CS	79.637	367401	24993.7	TPL	79.6236	327024	13348.3	PSBW	79.6322	100545	119788	bZIP53	79.6487	324166	17175.4	PSB7	79.6473	316393	13258.5
GoIS2	80.0819	315533	15789.4	P5CS	79.9392	362838	32444.6	TPL	79.9255	322519	13255.9	PSBW	79.9343	69371.7	107484	bZIP53	79.9511	318873	20085.6	PSB7	79.9497	312745	13436.6
GoIS2	80.3862	311282	16923.9	P5CS	80.2413	356333	43276.6	TPL	80.2275	318252	13193.3	PSBW	80.2364	45414.5	90932.6	bZIP53	80.2534	312980	24546.2	PSB7	80.252	306468	13643
GoIS2	80.6906	304371	18637.3	P5CS	80.5435	348957	57665.3	TPL	80.5295	315002	13174.3	PSBW	80.5385	33922.3	72332.4	bZIP53	80.5558	306531	31027.5	PSB7	80.5544	303550	13829.4
GoIS2	80.9949	300021	21286.6	P5CS	80.8457	337138	74923	TPL	80.8315	310357	13216.6	PSBW	80.8407	29695.5	53906.4	bZIP53	80.8582	297114	39869.1	PSB7	80.8568	298973	14004.9
GoIS2	81.2992	293524	25378.2	P5CS	81.1479	316253	93286.3	TPL	81.1334	306359	13357.4	PSBW	81.1428	28533	37454.4	bZIP53	81.1606	287099	51031.1	PSB7	81.1591	294242	14161.6
GoIS2	81.6036	287576	31487.6	P5CS	81.4501	276772	110060	TPL	81.4354	303053	13675.7	PSBW	81.4449	26926.3	24069.6	bZIP53	81.463	269948	63837.6	PSB7	81.4615	288933	14298
GoIS2	81.9079	280362	40059.9	P5CS	81.7522	220771	122187	TPL	81.7374	297508	14324.3	PSBW	81.747	27253.7	14228.6	bZIP53	81.7654	241452	76857	PSB7	81.7639	286591	14417.9
GoIS2	82.2122	273146	51114.6	P5CS	82.0544	164936	127097	TPL	82.0394	294291	15570.9	PSBW	82.0491	25223.7	8348.79	bZIP53	82.0678	198244	88054.8	PSB7	82.0663	280057	14532.1
GoIS2	82.5166	259634	63957.4	P5CS	82.3566	110085	123522	TPL	82.3413	290931	17803.2	PSBW	82.3512	25917.8	4615.07	bZIP53	82.3702	150048	95256.1	PSB7	82.3686	276211	14663.3
GoIS2	82.8209	239336	77061	P5CS	82.6588	70029.4	111926	TPL	82.6433	284158	21510.5	PSBW	82.6533	26001.7	2419.5	bZIP53	82.6726	106097	96788.9	PSB7	82.671	272587	14857.5
GoIS2	83.1252	200600	88256.6	P5CS	82.961	42343.5	94370.9	TPL	82.9453	282287	27196.1	PSBW	82.9554	25831.1	1226.87	bZIP53	82.975	69038.4	92051.1	PSB7	82.9734	267498	15200.2
GoIS2	83.4296	156522	95255.5	P5CS	83.2631	30295	73870.8	TPL	83.2473	276148	35196	PSBW	83.2575	25002	636.515	bZIP53	83.2774	44763.2	81746.9	PSB7	83.2757	262862	15837.5
GoIS2	83.7339	110241	96344.1	P5CS	83.5653	29069.1	53517.6	TPL	83.5492	266024	45438.7	PSBW	83.5596	25152	380.146	bZIP53	83.5798	35688.2	67676.9	PSB7	83.5781	257937	16994.6
GoIS2	84.0382	70773.3	90971.7	P5CS	83.8675	28684.4	35715	TPL	83.8512	253411	57224.8	PSBW	83.8617	24903.5	289.888	bZIP53	83.8822	31547.8	52174.9	PSB7	83.8805	253790	18980.1
GoIS2	84.3426	41466.8	79967.7	P5CS	84.1697	27946.3	21773.4	TPL	84.1532	234682	69154.7	PSBW	84.1638	25095	263.237	bZIP53	84.1846	31387.4	37437.9	PSB7	84.1828	249584	22157.2
GoIS2	84.6469	29242.7	65282.2	P5CS	84.4718	27474.7	12300	TPL	84.4552	199739	79317	PSBW	84.4659	23944.7	238.898	bZIP53	84.487	30660.5	25011.9	PSB7	84.4852	243583	26871.5
GoIS2	84.9512	26563	49367.2	P5CS	84.774	27735	6576.99	TPL	84.7571	154176	85752.8	PSBW	84.768	23950.8	186.07	bZIP53	84.7894	30014.3	15589.8	PSB7	84.7876	235895	33331.9
GoIS2	85.2556	26224	34469.9	P5CS	85.0762	27896.5	3266.91	TPL	85.0591	109616	87047.9	PSBW	85.0701	22801.4	101.391	bZIP53	85.0918	30118.2	9102.54	PSB7	85.09	222007	41452.3
GoIS2	85.5599	23893.2	22115.2	P5CS	85.3784	28104.4	1539.94	TPL	85.3611	73224	82802.6	PSBW	85.3723	23454	4.08594	bZIP53	85.3942	29164.3	5036.59	PSB7	85.3923	201180	50690.9
GoIS2	85.8642	25231.6	12984.2	P5CS	85.6806	26708.3	727.816	TPL	85.6631	47129.7	73758.2	PSBW	85.6744	24015.2	-76.4932	bZIP53	85.6966	29438.8	2706	PSB7	85.6947	168397	59958.3
GoIS2	86.1686	25706.6	7102.55	P5CS	85.9827	26868	377.2	TPL	85.965	33813.2	61529.5	PSBW	85.9765	23607.5	-117.962	bZIP53	85.999	29153.9	1473.34	PSB7	85.9971	122857	67703.5
GoIS2	86.4729	25264.7	3544.99	P5CS	86.2849	26066.5	225.563	TPL	86.267	28554.8	48085.9	PSBW	86.2786	22756.5	-116.695	bZIP53	86.3013	28103.9	857.906	PSB7	86.2994	79158.2	72248.3
GoIS2	86.7772	24294.4	1602.83	P5CS	86.5871	26642	145.411	TPL	86.569	27174.3	35217	PSBW	86.5807	23285.4	-86.5381	bZIP53	86.6037	28616.3	548.45	PSB7	86.6018	47032.7	72316
GoIS2	87.0816	24488.6	641.084	P5CS	86.8893	26994.6	87.0879	TPL	86.871	26256.1	24170.9	PSBW	86.8828	22140.6	-46.3613	bZIP53	86.9061	27716.4	370.687	PSB7	86.9042	30892.1	67537.8
GoIS2	87.3859	23719.6	198.219	P5CS	87.1915	25259.7	35.6963	TPL	87.1729	25784.6	15536.7	PSBW	87.1849	22588.1	-7.17188	bZIP53	87.2085	28369	243.888	PSB7	87.2066	23269.5	58662.5
GoIS2	87.6902	24272.6	-3.75977	P5CS	87.4936	26077.3	-13.1689	TPL	87.4749	25266.7	9381.01	PSBW	87.487	22642	30.9453	bZIP53	87.5109	28010.7	143.091	PSB7	87.5089	21622.1	47328.2
GoIS2	87.9946	24031.4	-100.646	P5CS	87.7958	26003.8	-61.792	TPL	87.7769	24737.8	5296.25	PSBW	87.7891	22808.1	70.7471	bZIP53	87.8133	27564.3	70.9297	PSB7	87.8113	19930.6	35497.8
GoIS2	88.2989	24301.2	-143.325	P5CS	88.098	25905.9	-109.967	TPL	88.0789	24530.4	2780.53	PSBW	88.0912	21482.9	107.316	bZIP53	88.1157	27792.8	38.0176	PSB7	88.1137	20338.8	24844.2
GoIS2	88.6032	23434.5	-146.759	P5CS	88.4002	24777	-152.987	TPL	88.3808	25422.1	1355.16	PSBW	88.3933	21293.1	125.458	bZIP53	88.4181	28361.7	49.8701	PSB7	88.416	20065.7	16361
GoIS2	88.9076	23796.3	-119.892	P5CS	88.7023	25885.3	-182.351	TPL	88.6828	25620.7	636.427	PSBW	88.6954	21287.7	107.735	bZIP53	88.7205	27531.3	99.4648	PSB7	88.7184	19264.3	9842.23
GoIS2	89.2119	23932.3	-77.4141	P5CS	89.0045	26034.8	-189.932	TPL	88.9848	25437.2	346.666	PSBW	88.9975	20666.3	45.8145	bZIP53	89.0229	26883.4	166.142	PSB7	89.0208	19964.3	5391.16
GoIS2	89.5163	22817.7	-40.0811	P5CS	89.3067	25000	-173.442	TPL	89.2868	24956.3	292.734	PSBW	89.2996	21333.5	-54.708	bZIP53	89.3253	26899.6	221.644	PSB7	89.3232	19456.8	2778.23
GoIS2	89.8206	22958.4	-29.8506	P5CS	89.6089	25690.2	-139.379	TPL	89.5887	24175.2	343.85	PSBW	89.6017	21737.6	-179.118	bZIP53	89.6277	26671.2	241.257	PSB7	89.6255	19246.8	1379.32
GoIS2	90.1249	23206.1	-62.7051	P5CS	89.9111	24476.6	-101.138	TPL	89.8907	23853.2	419.852	PSBW	89.9038	20228.6	-311.604	bZIP53	89.9301	26095.6	214.684	PSB7	89.9279	19770.7	697.752
GoIS2	90.4293	22324.3	-140.771	P5CS	90.2132	24787.5	-73.8291	TPL	90.1927	24049.4	482.855	PSBW	90.206	19795.9	-438.433	bZIP53	90.2325	26433.4	150.5	PSB7	90.2303	18915.7	400.287
GoIS2	90.7336	21719.2	-247.168	P5CS	90.5154	25249.5	-69.5234	TPL	90.4947	24120.6	523.092	PSBW	90.5081	22473.1	-545.165	bZIP53	90.5349	26242.2	71.4883	PSB7	90.5326	18556.5	291.398
GoIS2	91.0379	22181.5	-348.949	P5CS	90.8176	24522.8	-95.0635	TPL	90.7966	23980	540.211	PSBW	90.8102	20693.3	-614.393	bZIP53	90.8373	26646.4	3.28027	PSB7	90.835	19682.8	268.355
GoIS2	91.3423	23908	-410.616	P5CS	91.1198	23829.6	-151.114	TPL	91.0986	22543.2	529.909	PSBW	91.1123	21184.7	-629.954	bZIP53	91.1397	26155.5	-37.3613	PSB7	91.1374	18420.1	280.598
GoIS2	91.6466	22604.1	-412.552	P5CS	91.422	23977.7	-230.816	TPL	91.4006	22693.5	483.484	PSBW	91.4144	21188.2	-585.947	bZIP53	91.4421	26157.6	-48.208	PSB7	91.4397	18624.5	301.546
GoIS2	91.9509	22767.8	-362.473	P5CS	91.7241	25486.9	-318.707	TPL	91.7026	22580.1	397.117	PSBW	91.7165	22274.4	-492.328	bZIP53	91.7445	25121.1	-38.1973	PSB7	91.7421	18314.6	313.609
GoIS2	92.2553	21729.3	-290.685	P5CS	92.0263	23915.3	-392.628	TPL	92.0045	22290.4	280.148	PSBW	92.0186	19429	-371.156	bZIP53	92.0468	26132.7	-18.2998	PSB7	92.0445	17903.2	304.198
GoIS2	92.5596	22382.6	-231.651	P5CS	92.3285	24130.2	-429.3	TPL	92.3065	22810.3	154.056	PSBW	92.3207	20824.1	-245.491	bZIP53	92.3492	25469.8	6.08984	PSB7	92.3468	17987.9	268.178
GoIS2	92.8639	21698	-204.722	P5CS	92.6307	24998.2	-411.954	TPL	92.6085	22632.3	43.0986	PSBW	92.6228	20384.4	-129.806	bZIP53	92.6516	26092.9	35.6309	PSB7	92.6492	17597.1	210.856
GoIS2	93.1683	21201.8	-206.954	P5CS	92.9328	24661.8	-337.421	TPL	92.9105	22261.4	-35.8447	PSBW	92.9249	21372.7	-28.8281	bZIP53	92.954	24907.3	71.2949	PSB7	92.9516	18661.9	146.989
GoIS2	93.4726	22636.5	-221.218	P5CS	93.235	24541.3	-220.252	TPL	93.2124	22038.9	-78.0576	PSBW	93.227	19958	56.5312	bZIP53	93.2564	25119.8	108.968	PSB7	93.254	17374.4	95.0674
GoIS2	93.7769	21780.1	-231.356	P5CS	93.5372	23976.8	-91.0605	TPL	93.5144	23255.2	-89.9219	PSBW	93.5291	18984.6	124.347	bZIP53	93.5588	24440.1	140.104	PSB7	93.5563	17870.3	69.7461
GoIS2	94.0813	21097.8	-232.646	P5CS	93.8394	23058.6	13.1865	TPL	93.8164	21734.5	-85.1416	PSBW	93.8312	18911.6	173.793	bZIP53	93.8612	24996.2	157.732	PSB7	93.8587	17759.4	76.0566
GoIS2	94.3856	21155.4	-231.252	P5CS	94.1416	23173.1	64.4893	TPL	94.1184	22384.5	-80.5859	PSBW	94.1333	20358.8	210.882	bZIP53	94.1636	24444.2	162.049	PSB7	94.1611	18679.2	107.602
GoIS2	94.6899	21320.7	-235.836	P5CS	94.4437	22720.9	56.6514	TPL	94.4203	22214.3	-91.8691	PSBW	94.4354	18845.6	249.474	bZIP53	94.466	24277.7	160.482	PSB7	94.4634	17022.5	149.217
GoIS2	59.9958	1.22626e+06	21056.2	P5CS	94.7459	23965.8	6.87598	TPL	94.7223	21173.1	-128.645	PSBW	94.7375	19243.5	304.289	bZIP53	94.7684	24726.9	162.609	PSB7	94.7658	16411.9	183.131
GoIS2	60.3001	1.22081e+06	21449.3	P5CS	59.9954	1.2156e+06	23564.1	TPL	59.9952	1.23606e+06	25293.3	PSBW	59.9953	1186517	25094.5	bZIP53	59.993	651152	12149.1	PSB7	59.9944	668517	12599
GoIS2	60.6045	1.21735e+06	21896.6	P5CS	60.2976	1.2103e+06	23948.7	TPL	60.2972	1.23182e+06	25559	PSBW	60.2974	1180121	25328.6	bZIP53	60.2954	649513	12435.3	PSB7	60.2969	664850	12914.5
GoIS2	60.9088	1.21048e+06	22368.2	P5CS	60.5998	1.20372e+06	24354.6	TPL	60.5991	1.22672e+06	25893.1	PSBW	60.5995	1172854	25511.2	bZIP53	60.5978	646630	12761.2	PSB7	60.5994	662677	13280.6
GoIS2	61.2131	1203980	22828.1	P5CS	60.9019	1.19645e+06	24747.4	TPL	60.9011	1.22023e+06	26253.6	PSBW	60.9016	1.16365e+06	25619.1	bZIP53	60.9002	643361	13125.6	PSB7	60.902	660103	13693.9
GoIS2	61.5175	1.19818e+06	23242.7	P5CS	61.2041	1.19124e+06	25101.4	TPL	61.2031	1.2105e+06	26615.5	PSBW	61.2037	1.15835e+06	25666.1	bZIP53	61.2026	639767	13519.7	PSB7	61.2045	654667	14138
GoIS2	61.8218	1.18888e+06	23594	P5CS	61.5063	1.18187e+06	25406.2	TPL	61.5051	1.20374e+06	26940.7	PSBW	61.5058	1.15242e+06	25700	bZIP53	61.505	635260	13928.4	PSB7	61.507	651595	14583.5
GoIS2	62.1261	1182545	23885.9	P5CS	61.8085	1.17375e+06	25671.4	TPL	61.807	1.1944e+06	27189.8	PSBW	61.8079	1.14238e+06	25790.3	bZIP53	61.8074	632125	14328.9	PSB7	61.8095	647289	14994.2
GoIS2	62.4305	1.17544e+06	24140.8	P5CS	62.1106	1165707	25902.9	TPL	62.109	1186771	27323.2	PSBW	62.11	1.13458e+06	26001.3	bZIP53	62.1098	627047	14694.1	PSB7	62.1121	642042	15338.1
GoIS2	62.7348	1.16588e+06	24387.9	P5CS	62.4128	1.15754e+06	26107.8	TPL	62.411	1.17885e+06	27315.8	PSBW	62.4122	1.12592e+06	26352.1	bZIP53	62.4122	623586	14999.3	PSB7	62.4146	637695	15601.4
GoIS2	63.0391	1.1609e+06	24646.5	P5CS	62.715	1.1504e+06	26288.7	TPL	62.713	1.16866e+06	27180.9	PSBW	62.7143	1.12187e+06	26805.2	bZIP53	62.7146	617458	15221.8	PSB7	62.7171	632062	15794.5
GoIS2	63.3435	1.15344e+06	24915	P5CS	63.0172	1.14068e+06	26444.3	TPL	63.0149	1.15719e+06	26984.4	PSBW	63.0164	1.11272e+06	27265.8	bZIP53	63.0169	612484	15368.6	PSB7	63.0196	625924	15946
GoIS2	63.6478	1.14443e+06	25171	P5CS	63.3194	1.13273e+06	26575.6	TPL	63.3169	1.14911e+06	26827.1	PSBW	63.3185	1.10344e+06	27615.7	bZIP53	63.3193	608797	15463.4	PSB7	63.3222	623154	16086.7
GoIS2	63.9521	1136862	25381.5	P5CS	63.6215	1.12473e+06	26689.1	TPL	63.6189	1.14342e+06	26795.5	PSBW	63.6206	1.09139e+06	27763.5	bZIP53	63.6217	603606	15528.3	PSB7	63.6247	618002	16241.4
GoIS2	64.2565	1.12861e+06	25521.6	P5CS	63.9237	1.11567e+06	26792.7	TPL	63.9209	1136414	26913.5	PSBW	63.9227	1.08535e+06	27682	bZIP53	63.9241	598743	15586.2	PSB7	63.9272	612484	16399.1
GoIS2	64.5608	1.12071e+06	25588.2	P5CS	64.2259	1.10856e+06	26887.6	TPL	64.2228	1.12749e+06	27129.2	PSBW	64.2248	1.07379e+06	27416.1	bZIP53	64.2265	593432	15654.2	PSB7	64.2297	607161	16540.9
GoIS2	64.8652	1.11026e+06	25606.1	P5CS	64.5281	1100382	26964.2	TPL	64.5248	1.11931e+06	27344.9	PSBW	64.5269	1.06583e+06	27059	bZIP53	64.5289	588817	15737.8	PSB7	64.5322	602302	16645.1
GoIS2	65.1695	1.10306e+06	25619.9	P5CS	64.8303	1091233	27006.8	TPL	64.8268	1.10869e+06	27472.6	PSBW	64.829	1.05734e+06	26715.7	bZIP53	64.8313	584190	15828	PSB7	64.8348	595674	16697
GoIS2	65.4738	1.09458e+06	25678.4	P5CS	65.1324	1.08265e+06	27004.9	TPL	65.1288	1.0988e+06	27473.5	PSBW	65.1311	1047473	26468.3	bZIP53	65.1337	580065	15904.2	PSB7	65.1373	592467	16692.9
GoIS2	65.7782	1.08853e+06	25815.6	P5CS	65.4346	1.07448e+06	26962.7	TPL	65.4307	1.09001e+06	27363.3	PSBW	65.4332	1.04108e+06	26356.8	bZIP53	65.4361	573780	15945.1	PSB7	65.4398	586085	16640.9
GoIS2	66.0825	1.07735e+06	26038.3	P5CS	65.7368	1.06564e+06	26896.8	TPL	65.7327	1.08351e+06	27189.9	PSBW	65.7353	1.03365e+06	26372.5	bZIP53	65.7385	568476	15939.3	PSB7	65.7423	580432	16560.9
GoIS2	66.3868	1.07006e+06	26327	P5CS	66.039	1.05944e+06	26826.6	TPL	66.0347	1.07396e+06	27006.7	PSBW	66.0374	1.02365e+06	26470.1	bZIP53	66.0409	563986	15892	PSB7	66.0449	575540	16481
GoIS2	66.6912	1.0623e+06	26630.6	P5CS	66.3411	1.0491e+06	26764.3	TPL	66.3367	1.06304e+06	26856	PSBW	66.3395	1.01683e+06	26591.4	bZIP53	66.3433	558696	15820.6	PSB7	66.3474	570615	16429.9
GoIS2	66.9955	1.05379e+06	26872.4	P5CS	66.6433	1.04306e+06	26712.4	TPL	66.6386	1.05692e+06	26765.6	PSBW	66.6416	1.00736e+06	26688.9	bZIP53	66.6457	554012	15746.8	PSB7	66.6499	565843	16427.4
GoIS2	67.2998	1.04406e+06	26992.6	P5CS	66.9455	1.03332e+06	26668.3	TPL	66.9406	1.04803e+06	26746.6	PSBW	66.9437	998588	26741.3	bZIP53	66.9481	549148	15687.9	PSB7	66.9524	560564	16477.3
GoIS2	67.6042	1.03398e+06	26967.8	P5CS	67.2477	1.0261e+06	26630.9	TPL	67.2426	1.03992e+06	26789.7	PSBW	67.2459	991187	26752.9	bZIP53	67.2505	543615	15654.3	PSB7	67.255	554961	16565.8
GoIS2	67.9085	1.02691e+06	26824.6	P5CS	67.5499	1.0171e+06	26601.8	TPL	67.5446	1.03206e+06	26868	PSBW	67.548	982740	26741.9	bZIP53	67.5529	539462	15648.6	PSB7	67.5575	549759	16665
GoIS2	68.2128	1016591	26629.5	P5CS	67.852	1010067	26579.1	TPL	67.8465	1.02352e+06	26946.2	PSBW	67.8501	974231	26727	bZIP53	67.8553	533595	15667.3	PSB7	67.86	545122	16739.4
GoIS2	68.5172	1.01001e+06	26457.8	P5CS	68.1542	1.00096e+06	26551.1	TPL	68.1485	1.01211e+06	26996.9	PSBW	68.1522	965498	26718.1	bZIP53	68.1577	529759	15700.7	PSB7	68.1625	539503	16757.4
GoIS2	68.8215	1.00313e+06	26360.4	P5CS	68.4564	994338	26496.5	TPL	68.4505	1.00613e+06	27008.8	PSBW	68.4543	958099	26713.8	bZIP53	68.4601	524578	15735.3	PSB7	68.465	533832	16703.2
GoIS2	69.1258	993467	26346.1	P5CS	68.7586	984699	26392.6	TPL	68.7525	996450	26985.6	PSBW	68.7564	950430	26704.1	bZIP53	68.7625	519261	15756.8	PSB7	68.7676	527777	16585.6
GoIS2	69.4302	984787	26388.6	P5CS	69.0608	975753	26229.5	TPL	69.0544	988122	26934.5	PSBW	69.0585	940963	26676.4	bZIP53	69.0648	514735	15754.9	PSB7	69.0701	523751	16437.7
GoIS2	69.7345	978310	26447.3	P5CS	69.3629	969757	26020.7	TPL	69.3564	980787	26861.1	PSBW	69.3606	932445	26621.4	bZIP53	69.3672	508922	15725.5	PSB7	69.3726	518401	16302.7
GoIS2	70.0388	967650	26488.6	P5CS	69.6651	959397	25802	TPL	69.6584	970795	26770.3	PSBW	69.6627	925810	26537.4	bZIP53	69.6696	505859	15669.7	PSB7	69.6751	514780	16215.1
GoIS2	70.3432	961466	26495.2	P5CS	69.9673	953834	25620.8	TPL	69.9604	961879	26672.3	PSBW	69.9648	917327	26430.5	bZIP53	69.972	499791	15592.5	PSB7	69.9777	508465	16186.4
GoIS2	70.6475	952629	26466.4	P5CS	70.2695	944358	25518.4	TPL	70.2623	956352	26584.2	PSBW	70.2669	909378	26312.6	bZIP53	70.2744	494995	15502.1	PSB7	70.2802	504287	16204
GoIS2	70.9518	943204	26410.6	P5CS	70.5716	938017	25513.3	TPL	70.5643	946313	26522.7	PSBW	70.569	900833	26200.4	bZIP53	70.5768	490238	15410.6	PSB7	70.5827	498770	16240.3
GoIS2	71.2562	936320	26341.9	P5CS	70.8738	930299	25593.3	TPL	70.8663	937714	26493.3	PSBW	70.8711	893166	26109.8	bZIP53	70.8792	485358	15333.1	PSB7	70.8852	493500	16267
GoIS2	71.5605	928111	26276.3	P5CS	71.176	922098	25719.9	TPL	71.1683	931572	26481.8	PSBW	71.1732	885960	26050.3	bZIP53	71.1816	480409	15282.6	PSB7	71.1878	487813	16266.8
GoIS2	71.8648	919202	26230.9	P5CS	71.4782	914536	25843.1	TPL	71.4702	921906	26456.9	PSBW	71.4753	878780	26017.9	bZIP53	71.484	475455	15262.6	PSB7	71.4903	483119	16236.8
GoIS2	72.1692	910989	26219	P5CS	71.7804	904815	25920.6	TPL	71.7722	913241	26385.3	PSBW	71.7775	868202	25993.3	bZIP53	71.7864	471945	15262.9	PSB7	71.7928	476976	16186
GoIS2	72.4735	903883	26245	P5CS	72.0825	898583	25931	TPL	72.0742	904546	26252.8	PSBW	72.0796	862192	25950.3	bZIP53	72.0888	465694	15262.5	PSB7	72.0953	473591	16127.5
GoIS2	72.7778	895266	26297.8	P5CS	72.3847	889001	25877.3	TPL	72.3762	895094	26077.2	PSBW	72.3817	852783	25867.6	bZIP53	72.3912	461267	15240.7	PSB7	72.3978	467202	16072.7
GoIS2	73.0822	886695	26352	P5CS	72.6869	881666	25780.2	TPL	72.6781	887798	25904.7	PSBW	72.6838	845860	25743.2	bZIP53	72.6936	455896	15189.4	PSB7	72.7004	462936	16025.5
GoIS2	73.3865	878094	26376	P5CS	72.9891	873936	25665.5	TPL	72.9801	879333	25786.2	PSBW	72.9859	837344	25616.6	bZIP53	72.996	452129	15118.2	PSB7	73.0029	458003	15982.6
GoIS2	73.6909	870600	26347.4	P5CS	73.2912	866374	25554.2	TPL	73.2821	872998	25747.7	PSBW	73.288	828219	25520.2	bZIP53	73.2984	447220	15043.5	PSB7	73.3054	453056	15939.8
GoIS2	73.9952	859285	26265.8	P5CS	73.5934	858968	25459.2	TPL	73.5841	864977	25784.1	PSBW	73.5901	822370	25501.3	bZIP53	73.6008	442852	14994.2	PSB7	73.6079	447575	15892.7
GoIS2	74.2995	853224	26157	P5CS	73.8956	850229	25386.4	TPL	73.886	854588	25845.4	PSBW	73.8922	816289	25594.4	bZIP53	73.9032	438808	14979.8	PSB7	73.9105	443732	15835.8
GoIS2	74.6039	846000	26059.8	P5CS	74.1978	843508	25334.9	TPL	74.188	847174	25878.6	PSBW	74.1943	806352	25816.2	bZIP53	74.2056	433974	14992.5	PSB7	74.213	438819	15764
GoIS2	74.9082	836920	26006.1	P5CS	74.5	834434	25304.1	TPL	74.49	839021	25841.9	PSBW	74.4964	799028	26174.7	bZIP53	74.5079	428614	15014.5	PSB7	74.5155	432280	15675.8
GoIS2	75.2125	827486	26017.1	P5CS	74.8021	829482	25290.5	TPL	74.792	830785	25716	PSBW	74.7985	791630	26652.3	bZIP53	74.8103	423448	15029.3	PSB7	74.818	428654	15579
GoIS2	75.5169	821894	26095	P5CS	75.1043	818747	25287.2	TPL	75.0939	822741	25506.5	PSBW	75.1006	781252	27319.5	bZIP53	75.1127	419467	15029.8	PSB7	75.1205	423193	15492.7
GoIS2	75.8212	812349	26228.8	P5CS	75.4065	811776	25280.9	TPL	75.3959	813752	25247.8	PSBW	75.4027	774226	28375.7	bZIP53	75.4151	415578	15015.6	PSB7	75.4231	418390	15440.4
GoIS2	76.1255	803755	26403.2	P5CS	75.7087	804269	25251.5	TPL	75.6979	807706	24979.7	PSBW	75.7048	764611	30192.2	bZIP53	75.7175	409600	14989.6	PSB7	75.7256	415200	15437.7
GoIS2	76.4299	795501	26591.4	P5CS	76.0108	797325	25176	TPL	75.9999	798404	24740.7	PSBW	76.0069	757139	33333.4	bZIP53	76.0199	405286	14954.9	PSB7	76.0281	409440	15482
GoIS2	76.7342	787220	26773.8	P5CS	76.313	788605	25038.3	TPL	76.3018	791212	24557.4	PSBW	76.3091	749715	38546	bZIP53	76.3223	400731	14917.7	PSB7	76.3306	404478	15551.7
GoIS2	77.0385	780282	26935.4	P5CS	76.6152	779674	24844.8	TPL	76.6038	785042	24436.9	PSBW	76.6112	737341	46697.7	bZIP53	76.6247	396025	14889.5	PSB7	76.6332	398630	15617.4
GoIS2	77.3429	771045	27069	P5CS	76.9174	771238	24631.7	TPL	76.9058	776110	24365.5	PSBW	76.9133	727083	58629.7	bZIP53	76.9271	392049	14886	PSB7	76.9357	394880	15653.7
GoIS2	77.6472	760998	27179.2	P5CS	77.2196	765390	24457.1	TPL	77.2078	767545	24319.3	PSBW	77.2154	711425	74900.3	bZIP53	77.2295	387124	14921.2	PSB7	77.2382	389869	15648
GoIS2	77.9515	753740	27282.3	P5CS	77.5217	757564	24380.2	TPL	77.5097	761097	24278.9	PSBW	77.5175	694937	95442.9	bZIP53	77.5319	383250	15002.6	PSB7	77.5407	385602	15601.4
GoIS2	78.2559	745441	27400	P5CS	77.8239	750859	24445.1	TPL	77.8117	753112	24239.8	PSBW	77.8196	664718	119245	bZIP53	77.8343	377702	15131.9	PSB7	77.8433	379148	15528.6
GoIS2	78.5602	738535	27548.9	P5CS	78.1261	742740	24695	TPL	78.1137	745865	24211.8	PSBW	78.1217	620642	144209	bZIP53	78.1367	373489	15306.4	PSB7	78.1458	374995	15458
GoIS2	78.8645	729029	27740.3	P5CS	78.4283	734237	25223.8	TPL	78.4157	739234	24206.1	PSBW	78.4238	558587	167342	bZIP53	78.4391	368523	15562.5	PSB7	78.4483	370970	15428.3
GoIS2	79.1689	717436	27994.8	P5CS	78.7305	726771	26282.5	TPL	78.7176	731927	24220.5	PSBW	78.7259	488911	185279	bZIP53	78.7415	363500	15960.2	PSB7	78.7508	366623	15478.7
GoIS2	79.4732	711751	28367	P5CS	79.0326	719115	28337.6	TPL	79.0196	724237	24233.8	PSBW	79.028	416007	195036	bZIP53	79.0439	359844	16603.2	PSB7	79.0533	362093	15631.3
GoIS2	79.7775	700809	28964.4	P5CS	79.3348	711147	32146.1	TPL	79.3216	716994	24213.8	PSBW	79.3301	342339	194738	bZIP53	79.3463	354390	17652.7	PSB7	79.3559	356959	15877.6
GoIS2	80.0819	694544	29961.8	P5CS	79.637	703887	38755.4	TPL	79.6236	708230	24134.2	PSBW	79.6322	283322	184101	bZIP53	79.6487	349685	19350.5	PSB7	79.6584	351726	16182.5
GoIS2	80.3862	685306	31623.3	P5CS	79.9392	694941	49331.2	TPL	79.9255	701398	23988.9	PSBW	79.9343	231872	164521	bZIP53	79.9511	343195	22043.1	PSB7	79.9609	346746	16496.7
GoIS2	80.6906	674597	34351.3	P5CS	80.2413	687760	64800.2	TPL	80.2275	693469	23799.4	PSBW	80.2364	196517	138740	bZIP53	80.2534	336833	26186.7	PSB7	80.2634	340414	16757.2
GoIS2	80.9949	665435	38750	P5CS	80.5435	674635	85331.5	TPL	80.5295	687034	23610	PSBW	80.5385	179865	110203	bZIP53	80.5558	329568	32288.6	PSB7	80.566	335096	16943.1
GoIS2	81.2992	653391	45648	P5CS	80.8457	655590	109817	TPL	80.8315	679965	23483.7	PSBW	80.8407	173845	82296.3	bZIP53	80.8582	320760	40749.9	PSB7	80.8685	329320	17070.7
GoIS2	81.6036	641800	55989	P5CS	81.1479	622728	135617	TPL	81.1334	672878	23511.3	PSBW	81.1428	169719	57669	bZIP53	81.1606	309482	51613.8	PSB7	81.171	325835	17181.7
GoIS2	81.9079	630760	70520.9	P5CS	81.4501	563663	158832	TPL	81.4354	664687	23839.4	PSBW	81.4449	167540	37850.6	bZIP53	81.463	292941	64297	PSB7	81.4735	319734	17320.2
GoIS2	82.2122	613274	89304.2	P5CS	81.7522	476240	175159	TPL	81.7374	658167	24715.5	PSBW	81.747	167590	23502	bZIP53	81.7654	262664	77444.3	PSB7	81.7761	314800	17512.8
GoIS2	82.5166	594206	111207	P5CS	82.0544	393019	181107	TPL	82.0394	651813	26494.6	PSBW	82.0491	165468	14673	bZIP53	82.0678	218393	89050.9	PSB7	82.0786	308545	17767.9
GoIS2	82.8209	555176	133669	P5CS	82.3566	314405	175112	TPL	82.3413	645332	29653.4	PSBW	82.3512	164736	9115.88	bZIP53	82.3702	167531	96897.3	PSB7	82.3811	303169	18100.9
GoIS2	83.1252	491192	152984	P5CS	82.6588	256090	158060	TPL	82.6433	635831	34964.6	PSBW	82.6533	162312	5876.2	bZIP53	82.6726	119403	99188	PSB7	82.6836	298253	18578
GoIS2	83.4296	411352	165184	P5CS	82.961	216616	133015	TPL	82.9453	628228	43185.8	PSBW	82.9554	163170	4135.46	bZIP53	82.975	77260.5	95148.9	PSB7	82.9861	291641	19367.4
GoIS2	83.7339	327706	167242	P5CS	83.2631	200283	104259	TPL	83.2473	620294	54878.2	PSBW	83.2575	163406	3287.71	bZIP53	83.2774	48813.9	85320	PSB7	83.2887	286545	20778.3
GoIS2	84.0382	256321	158135	P5CS	83.5653	198041	76056.8	TPL	83.5492	604118	70041.4	PSBW	83.5596	161563	2920.48	bZIP53	83.5798	37696.9	71404.3	PSB7	83.5912	281384	23267.8
GoIS2	84.3426	204660	139257	P5CS	83.8675	195814	51631.5	TPL	83.8512	585890	87742.9	PSBW	83.8617	159821	2763.55	bZIP53	83.8822	34052.9	55735	PSB7	83.8937	275501	27389.9
GoIS2	84.6469	184261	113996	P5CS	84.1697	194837	32657.6	TPL	84.1532	556621	105948	PSBW	84.1638	158655	2650.32	bZIP53	84.1846	32987.7	40592.2	PSB7	84.1962	270055	33671.6
GoIS2	84.9512	178239	86644.3	P5CS	84.4718	193993	19508.5	TPL	84.4552	501469	121757	PSBW	84.4659	157313	2499.65	bZIP53	84.487	32234.9	27646.1	PSB7	84.4988	260847	42418.2
GoIS2	85.2556	177306	61132.5	P5CS	84.774	194456	11240.5	TPL	84.7571	427132	132097	PSBW	84.768	156579	2302.9	bZIP53	84.7894	31269.1	17705.9	PSB7	84.8013	246295	53487.6
GoIS2	85.5599	175675	40098.7	P5CS	85.0762	192046	6405.24	TPL	85.0591	353529	134658	PSBW	85.0701	157070	2099.63	bZIP53	85.0918	31679.7	10429.6	PSB7	85.1038	225104	66102.5
GoIS2	85.8642	174931	24639.2	P5CS	85.3784	190729	3792.97	TPL	85.3611	291772	128678	PSBW	85.3723	155276	1940.62	bZIP53	85.3942	31398.9	5682.47	PSB7	85.4063	184931	78790.5
GoIS2	86.1686	173437	14733.9	P5CS	85.6806	191085	2470.72	TPL	85.6631	249738	115188	PSBW	85.6744	156726	1853.75	bZIP53	85.6966	30873.5	2931.04	PSB7	85.7088	136797	89535.2
GoIS2	86.4729	173373	8729.19	P5CS	85.9827	188737	1839.28	TPL	85.965	226547	96647.1	PSBW	85.9765	153043	1829.95	bZIP53	85.999	31326.6	1461.36	PSB7	86.0114	83154.4	96180
GoIS2	86.7772	170575	5377.69	P5CS	86.2849	189761	1569.58	TPL	86.267	218656	76128.3	PSBW	86.2786	152606	1834.96	bZIP53	86.3013	29883.8	723.413	PSB7	86.3139	44442	97026.6
GoIS2	87.0816	171765	3613.45	P5CS	86.5871	189471	1498.23	TPL	86.569	216680	56466.1	PSBW	86.5807	153364	1834.66	bZIP53	86.6037	30291.4	357.134	PSB7	86.6164	22084.3	91431.6
GoIS2	87.3859	169458	2701.13	P5CS	86.8893	187723	1536.76	TPL	86.871	216003	39651.3	PSBW	86.8828	152138	1814.29	bZIP53	86.9061	30056.1	163.861	PSB7	86.9189	15301.7	80127.6
GoIS2	87.6902	169011	2219.28	P5CS	87.1915	187713	1620.17	TPL	87.1729	213533	26618.1	PSBW	87.1849	151554	1780.14	bZIP53	87.2085	29933.5	58.2119	PSB7	87.2215	12274	65063.1
GoIS2	87.9946	170503	1966.01	P5CS	87.4936	185504	1694.53	TPL	87.4749	211669	16848.5	PSBW	87.487	151070	1747.65	bZIP53	87.5109	30740	17.7559	PSB7	87.524	12485.6	48792
GoIS2	88.2989	169389	1856.57	P5CS	87.7958	184987	1726.2	TPL	87.7769	209933	10426.9	PSBW	87.7891	149338	1729.09	bZIP53	87.8133	30575.8	39.3545	PSB7	87.8265	12871.8	33684.8
GoIS2	88.6032	166612	1850.39	P5CS	88.098	183920	1710.36	TPL	88.0789	210124	6528.49	PSBW	88.0912	149965	1729.39	bZIP53	88.1157	29660.7	110.216	PSB7	88.129	11503.9	21320.2
GoIS2	88.9076	167900	1914.82	P5CS	88.4002	184991	1664.01	TPL	88.3808	210194	4316.24	PSBW	88.3933	149346	1747.81	bZIP53	88.4181	28831.9	199.517	PSB7	88.4316	11372.1	12481.6
GoIS2	89.2119	167314	2015.94	P5CS	88.7023	182512	1606.09	TPL	88.6828	208422	3140.44	PSBW	88.6954	147646	1779.34	bZIP53	88.7205	28773.9	268.395	PSB7	88.7341	11597.2	6835.12
GoIS2	89.5163	165637	2121.13	P5CS	89.0045	183188	1540.27	TPL	88.9848	206632	2561.97	PSBW	88.9975	147684	1813.59	bZIP53	89.0229	29400.2	287.089	PSB7	89.0366	11045.3	3444.72
GoIS2	89.8206	164410	2203.68	P5CS	89.3067	180960	1455.27	TPL	89.2868	207185	2308.73	PSBW	89.2996	147153	1834.64	bZIP53	89.3253	28279.1	246.663	PSB7	89.3391	10555.4	1572.7
GoIS2	90.1249	164616	2245.65	P5CS	89.6089	179680	1342	TPL	89.5887	207426	2217.06	PSBW	89.6017	145064	1825.61	bZIP53	89.6277	28029.5	159.705	PSB7	89.6416	11550.6	612.697
GoIS2	90.4293	163052	2239.84	P5CS	89.9111	180383	1212.64	TPL	89.8907	204321	2187.76	PSBW	89.9038	145274	1776.9	bZIP53	89.9301	28597.4	52.9404	PSB7	89.9442	11419.2	158.413
GoIS2	90.7336	162684	2190.2	P5CS	90.2132	180636	1103.13	TPL	90.1927	203191	2165.19	PSBW	90.206	144754	1692.73	bZIP53	90.2325	28506.5	-42.6973	PSB7	90.2467	10544.8	-23.7354
GoIS2	91.0379	161160	2109.53	P5CS	90.5154	179447	1054.52	TPL	90.4947	202867	2128.95	PSBW	90.5081	144002	1590.68	bZIP53	90.5349	28371.2	-101.153	PSB7	90.5492	11192	-56.7812
GoIS2	91.3423	161413	2012.92	P5CS	90.8176	179025	1086.65	TPL	90.7966	202571	2084.51	PSBW	90.8102	143832	1493.5	bZIP53	90.8373	28405	-108.516	PSB7	90.8517	10841.1	-8.42871
GoIS2	91.6466	160039	1908.78	P5CS	91.1198	178585	1184.13	TPL	91.0986	203351	2045.3	PSBW	91.1123	143907	1418.79	bZIP53	91.1397	28238.8	-66.9902	PSB7	91.1543	10027.1	76.4951
GoIS2	91.9509	161805	1793.18	P5CS	91.422	176418	1305.7	TPL	91.4006	200076	2014.12	PSBW	91.4144	141380	1373.75	bZIP53	91.4421	27755	6.12695	PSB7	91.4568	9818.53	163.636
GoIS2	92.2553	157398	1654.59	P5CS	91.7241	175913	1409.87	TPL	91.7026	199543	1978.3	PSBW	91.7165	142815	1358.3	bZIP53	91.7445	27308.4	84.709	PSB7	91.7593	10239.2	226.999
GoIS2	92.5596	158578	1488.32	P5CS	92.0263	175720	1478.38	TPL	92.0045	198285	1921.93	PSBW	92.0186	141305	1373.37	bZIP53	92.0468	27663.8	142.726	PSB7	92.0618	9332.15	249.253
GoIS2	92.8639	156872	1310.19	P5CS	92.3285	175720	1521.52	TPL	92.3065	199039	1842.81	PSBW	92.3207	141147	1426.09	bZIP53	92.3492	26882.7	162.152	PSB7	92.3644	9307.93	221.837
GoIS2	93.1683	159161	1153.64	P5CS	92.6307	174362	1564.12	TPL	92.6085	197311	1756.68	PSBW	92.6228	140441	1526.24	bZIP53	92.6516	26504	137.629	PSB7	92.6669	8536.55	145.945
GoIS2	93.4726	158174	1048.53	P5CS	92.9328	173440	1624.41	TPL	92.9105	197460	1685.9	PSBW	92.9249	140751	1675.47	bZIP53	92.954	27345.2	77.292	PSB7	92.9694	9081.46	34.835
GoIS2	93.7769	157782	996.932	P5CS	93.235	172630	1701.89	TPL	93.2124	196668	1644.25	PSBW	93.227	139192	1857.41	bZIP53	93.2564	25991.7	0.146484	PSB7	93.2719	9444.5	-85.6514
GoIS2	94.0813	155715	967.842	P5CS	93.5372	171771	1780.75	TPL	93.5144	194455	1631.32	PSBW	93.5291	137693	2038.2	bZIP53	93.5588	27300.8	-69.9502	PSB7	93.5744	9261.75	-182.856
GoIS2	94.3856	154620	916.631	P5CS	93.8394	171190	1843.37	TPL	93.8164	194571	1638.43	PSBW	93.8312	136716	2179.83	bZIP53	93.8612	26986	-112.687	PSB7	93.877	9411.09	-229.827
GoIS2	94.6899	156802	813.916	P5CS	94.1416	169338	1882.84	TPL	94.1184	195339	1656.44	PSBW	94.1333	136040	2259.05	bZIP53	94.1636	26517.6	-119.292	PSB7	94.1795	9683.31	-218.351
GoIS2	59.9949	672567	9996.75	P5CS	94.4437	169370	1906.54	TPL	94.4203	194260	1677.82	PSBW	94.4354	135572	2279.19	bZIP53	94.466	26317.1	-95.6533	PSB7	94.482	9093.57	-163.389
GoIS2	60.2993	671241	10361	P5CS	94.7459	170331	1930.47	TPL	94.7223	191155	1694.36	PSBW	94.7375	135852	2266.57	bZIP53	94.7684	26118.5	-58.2227	PSB7	94.7845	7462.42	-94.9189
GoIS2	60.6037	668145	10730.9	P5CS	59.9941	754230	15628.4	TPL	59.9942	821662	18675.9	PSBW	59.994	824545	17357.7	bZIP53	59.9932	355104	6724.12	PSB7	59.9944	532983	9933.27
GoIS2	60.9081	664874	11117.3	P5CS	60.2962	751383	15865.7	TPL	60.2961	818473	18995.6	PSBW	60.2961	820978	17690.3	bZIP53	60.2956	354932	6943.37	PSB7	60.2969	531033	10209.9
GoIS2	61.2125	661499	11535.3	P5CS	60.5984	747663	16159.8	TPL	60.598	814132	19375.5	PSBW	60.5981	817042	18050.4	bZIP53	60.5979	354274	7253.19	PSB7	60.5994	529440	10564.3
GoIS2	61.5169	658052	11993.1	P5CS	60.9005	745142	16500.3	TPL	60.9	808511	19784.7	PSBW	60.9002	811200	18413.2	bZIP53	60.9003	352612	7660	PSB7	60.902	526146	11007.7
GoIS2	61.8213	656119	12482.9	P5CS	61.2026	737988	16870.6	TPL	61.2019	804702	20179.1	PSBW	61.2023	806801	18757.9	bZIP53	61.2027	349897	8135.84	PSB7	61.2045	525331	11523.7
GoIS2	62.1257	650560	12981.1	P5CS	61.5047	732960	17253.1	TPL	61.5038	796790	20513.2	PSBW	61.5044	800916	19076.1	bZIP53	61.5051	348573	8626.6	PSB7	61.507	519958	12071.6
GoIS2	62.4301	647141	13458.6	P5CS	61.8069	728223	17630.7	TPL	61.8057	791460	20753.5	PSBW	61.8064	793583	19372.2	bZIP53	61.8074	345265	9072.35	PSB7	61.8095	516819	12600.4
GoIS2	62.7345	642222	13893.2	P5CS	62.109	722700	17983.5	TPL	62.1076	784404	20901.2	PSBW	62.1085	789274	19658.4	bZIP53	62.1098	341955	9429.25	PSB7	62.1121	512705	13064.3
GoIS2	63.0389	638050	14276.4	P5CS	62.4111	716470	18303.7	TPL	62.4096	776717	20985.8	PSBW	62.4106	782195	19943.2	bZIP53	62.4122	338953	9685.94	PSB7	62.4146	507918	13434.3
GoIS2	63.3433	633316	14608.9	P5CS	62.7133	710921	18557.5	TPL	62.7115	770949	21051.8	PSBW	62.7126	776438	20259.2	bZIP53	62.7145	335612	9858.26	PSB7	62.7171	504984	13702.8
GoIS2	63.6477	628968	14891.8	P5CS	63.0154	704152	18706.2	TPL	63.0134	764282	21140.5	PSBW	63.0147	770650	20580.2	bZIP53	63.0169	332478	9974.51	PSB7	63.0196	499577	13878.4
GoIS2	63.9521	624336	15122.9	P5CS	63.3175	698289	18750.6	TPL	63.3153	758155	21271.1	PSBW	63.3168	763187	20857.3	bZIP53	63.3193	329833	10059.1	PSB7	63.3222	494229	13982
GoIS2	64.2565	619370	15300.9	P5CS	63.6197	692916	18714.4	TPL	63.6172	752108	21433.6	PSBW	63.6189	755364	21070.3	bZIP53	63.6216	327252	10123	PSB7	63.6247	491821	14038
GoIS2	64.5609	613852	15434.4	P5CS	63.9218	685738	18636.9	TPL	63.9192	744897	21596.3	PSBW	63.9209	749685	21206.9	bZIP53	63.924	322914	10165.6	PSB7	63.9272	485925	14065.7
GoIS2	64.8653	608068	15547	P5CS	64.2239	680593	18558.6	TPL	64.2211	738283	21721.3	PSBW	64.223	743946	21266.6	bZIP53	64.2264	320358	10183.8	PSB7	64.2297	482376	14075.9
GoIS2	65.1697	603141	15670.1	P5CS	64.526	675726	18505.4	TPL	64.523	731296	21781.2	PSBW	64.5251	733390	21262.3	bZIP53	64.5288	316820	10180.9	PSB7	64.5322	477755	14072.8
GoIS2	65.4741	598420	15828.7	P5CS	64.8282	669486	18481.2	TPL	64.8249	723861	21767.6	PSBW	64.8271	728322	21222.6	bZIP53	64.8311	313375	10169	PSB7	64.8348	472879	14060.9
GoIS2	65.7785	595141	16030.6	P5CS	65.1303	663893	18472.8	TPL	65.1268	717789	21691.8	PSBW	65.1292	720711	21186	bZIP53	65.1335	310251	10162.6	PSB7	65.1373	468595	14048.8
GoIS2	66.0829	587343	16267.1	P5CS	65.4324	657436	18465	TPL	65.4287	710052	21580.8	PSBW	65.4313	713835	21188	bZIP53	65.4359	307611	10170.3	PSB7	65.4398	464295	14046.6
GoIS2	66.3873	582625	16522	P5CS	65.7346	652628	18454.1	TPL	65.7307	703670	21469.4	PSBW	65.7334	707817	21243.9	bZIP53	65.7382	304279	10188.8	PSB7	65.7423	459622	14058.8
GoIS2	66.6917	576922	16779.5	P5CS	66.0367	645822	18453.6	TPL	66.0326	695901	21391.3	PSBW	66.0354	701726	21340.6	bZIP53	66.0406	301637	10205.2	PSB7	66.0449	456186	14077.5
GoIS2	66.9961	572026	17030.7	P5CS	66.3388	640706	18485.3	TPL	66.3345	690544	21367.9	PSBW	66.3375	694781	21440.7	bZIP53	66.343	296920	10204.8	PSB7	66.3474	451462	14085.1
GoIS2	67.3005	566156	17246	P5CS	66.641	635047	18563.4	TPL	66.6364	683771	21399.7	PSBW	66.6396	687059	21500.9	bZIP53	66.6454	294790	10179.9	PSB7	66.6499	446634	14066.6
GoIS2	67.6049	561062	17397	P5CS	66.9431	630583	18681	TPL	66.9383	676859	21464.9	PSBW	66.9416	680304	21493.9	bZIP53	66.9477	290983	10133.7	PSB7	66.9524	441221	14021.7
GoIS2	67.9093	555110	17464.8	P5CS	67.2452	623944	18809.7	TPL	67.2403	670470	21527.3	PSBW	67.2437	673975	21421.8	bZIP53	67.2501	287746	10077.1	PSB7	67.255	437292	13969
GoIS2	68.2137	547878	17455.1	P5CS	67.5473	618144	18912.7	TPL	67.5422	663576	21551.4	PSBW	67.5458	666323	21315.1	bZIP53	67.5525	284627	10021.8	PSB7	67.5575	433012	13935.4
GoIS2	68.5181	542254	17402.8	P5CS	67.8495	611778	18963.5	TPL	67.8441	656461	21519.7	PSBW	67.8478	660077	21218.3	bZIP53	67.8548	281405	9974.23	PSB7	67.86	429053	13939.5
GoIS2	68.8224	538603	17358.9	P5CS	68.1516	605489	18959.6	TPL	68.146	649026	21440.8	PSBW	68.1499	654206	21169	bZIP53	68.1572	279202	9933.03	PSB7	68.1625	424997	13981.6
GoIS2	69.1268	533331	17365.8	P5CS	68.4537	600555	18922	TPL	68.4479	642543	21345.4	PSBW	68.452	647734	21180.3	bZIP53	68.4596	275081	9893.86	PSB7	68.465	420588	14047.4
GoIS2	69.4312	526961	17437.5	P5CS	68.7559	593748	18882.6	TPL	68.7499	636533	21270.2	PSBW	68.7541	640536	21235.8	bZIP53	68.7619	271931	9855.08	PSB7	68.7676	414776	14120.2
GoIS2	69.7356	521942	17557.2	P5CS	69.058	588158	18866.9	TPL	69.0518	630075	21242.2	PSBW	69.0561	634692	21298.6	bZIP53	69.0643	269203	9820.05	PSB7	69.0701	410843	14189.3
GoIS2	70.04	516922	17691.1	P5CS	69.3601	583676	18882	TPL	69.3537	623290	21267.3	PSBW	69.3582	627623	21330.8	bZIP53	69.3667	266200	9792.71	PSB7	69.3726	407334	14247.2
GoIS2	70.3444	509803	17805.4	P5CS	69.6623	576901	18915	TPL	69.6556	617296	21331.6	PSBW	69.6603	620278	21310.7	bZIP53	69.6691	263628	9770.36	PSB7	69.6751	403598	14282.5
GoIS2	70.6488	504826	17878.6	P5CS	69.9644	571163	18944.5	TPL	69.9575	609826	21410.4	PSBW	69.9623	613955	21240.4	bZIP53	69.9714	260753	9740.24	PSB7	69.9777	398109	14277.5
GoIS2	70.9532	499697	17903.6	P5CS	70.2665	564942	18953.6	TPL	70.2595	603843	21478.5	PSBW	70.2644	608299	21137.1	bZIP53	70.2738	256636	9684.81	PSB7	70.2802	392446	14216.2
GoIS2	71.2576	493133	17883.6	P5CS	70.5686	559224	18939.1	TPL	70.5614	596859	21515.1	PSBW	70.5665	602124	21018.7	bZIP53	70.5762	253984	9592.85	PSB7	70.5827	389000	14096.9
GoIS2	71.562	488257	17828.3	P5CS	70.8708	553010	18909	TPL	70.8633	590548	21507.4	PSBW	70.8686	595004	20891.9	bZIP53	70.8785	250834	9469.37	PSB7	70.8852	383846	13936.7
GoIS2	71.8664	481328	17749	P5CS	71.1729	546942	18872.2	TPL	71.1652	583824	21451.7	PSBW	71.1706	588510	20753.2	bZIP53	71.1809	247282	9337.84	PSB7	71.1878	380086	13764.3
GoIS2	72.1708	477303	17656.4	P5CS	71.475	543245	18830.6	TPL	71.4671	576143	21355.1	PSBW	71.4727	582570	20601	bZIP53	71.4833	245178	9232.34	PSB7	71.4903	376098	13608.3
GoIS2	72.4752	471518	17557.7	P5CS	71.7772	535067	18778.5	TPL	71.7691	570052	21234.6	PSBW	71.7748	574737	20444.9	bZIP53	71.7857	241470	9182.95	PSB7	71.7928	370587	13487.2
GoIS2	72.7796	465340	17458.2	P5CS	72.0793	529984	18710	TPL	72.071	563172	21111.9	PSBW	72.0768	569428	20307	bZIP53	72.088	240154	9200.76	PSB7	72.0953	366670	13406.1
GoIS2	73.084	459922	17364.3	P5CS	72.3814	523612	18626.3	TPL	72.3729	557176	21005.5	PSBW	72.3789	562822	20207.2	bZIP53	72.3904	236061	9269	PSB7	72.3978	363995	13355
GoIS2	73.3884	454403	17287.9	P5CS	72.6836	518136	18536.7	TPL	72.6748	550175	20924.1	PSBW	72.681	557905	20148.8	bZIP53	72.6928	234601	9348.66	PSB7	72.7004	358906	13313.9
GoIS2	73.6928	449039	17244.4	P5CS	72.9857	513804	18451.4	TPL	72.9767	543310	20864.5	PSBW	72.9831	550564	20112.5	bZIP53	72.9951	230532	9396.46	PSB7	73.0029	354995	13260
GoIS2	73.9972	443043	17246.3	P5CS	73.2878	506979	18376.5	TPL	73.2787	536786	20813	PSBW	73.2851	545265	20070.4	bZIP53	73.2975	226274	9386.33	PSB7	73.3054	349706	13178.4
GoIS2	74.3016	438750	17291.4	P5CS	73.5899	500992	18310.2	TPL	73.5806	531260	20751.1	PSBW	73.5872	536378	20017.3	bZIP53	73.5999	224143	9322.15	PSB7	73.6079	346294	13072.4
GoIS2	74.606	432766	17357.5	P5CS	73.8921	496088	18245.4	TPL	73.8825	524061	20661.2	PSBW	73.8893	531435	19961.1	bZIP53	73.9022	222120	9231.81	PSB7	73.9105	342720	12961.9
GoIS2	74.9104	427930	17407.5	P5CS	74.1942	490630	18171.7	TPL	74.1844	517253	20532.6	PSBW	74.1913	526594	19933.7	bZIP53	74.2046	219410	9147.97	PSB7	74.213	338797	12872.7
GoIS2	75.2148	420455	17407.1	P5CS	74.4963	484662	18086.9	TPL	74.4863	510537	20372.2	PSBW	74.4934	520013	19976.3	bZIP53	74.507	215731	9089.86	PSB7	74.5155	334610	12820.2
GoIS2	75.5192	415170	17343.6	P5CS	74.7985	479430	17988.4	TPL	74.7883	505370	20204.9	PSBW	74.7955	513919	20143.5	bZIP53	74.8094	213814	9056.01	PSB7	74.818	331076	12802
GoIS2	75.8236	410004	17233.1	P5CS	75.1006	472080	17881.1	TPL	75.0902	497906	20062.7	PSBW	75.0975	506947	20523.8	bZIP53	75.1117	209814	9032	PSB7	75.1205	326109	12799.8
GoIS2	76.128	404216	17109.9	P5CS	75.4027	468154	17781.8	TPL	75.3921	493420	19973.9	PSBW	75.3996	501106	21209.4	bZIP53	75.4141	207293	9004.45	PSB7	75.4231	322031	12790.5
GoIS2	76.4324	399999	17003.5	P5CS	75.7048	462467	17705.9	TPL	75.694	486902	19950.7	PSBW	75.7017	493443	22411.2	bZIP53	75.7165	204717	8970.31	PSB7	75.7256	318843	12758.3
GoIS2	76.7368	395776	16922.7	P5CS	76.007	456598	17657.3	TPL	75.9959	479687	19984.9	PSBW	76.0038	487340	24482.6	bZIP53	76.0188	201942	8936.89	PSB7	76.0281	314480	12702
GoIS2	77.0412	388348	16855.9	P5CS	76.3091	452358	17623.8	TPL	76.2979	474541	20051.5	PSBW	76.3058	481404	27939.4	bZIP53	76.3212	198814	8915.37	PSB7	76.3306	309496	12636.3
GoIS2	77.3456	382992	16789.2	P5CS	76.6112	445483	17585.3	TPL	76.5998	467714	20116.5	PSBW	76.6079	473441	33439.5	bZIP53	76.6236	196838	8913.88	PSB7	76.6332	306752	12586.3
GoIS2	77.65	378045	16723.6	P5CS	76.9134	439493	17528	TPL	76.9017	461852	20146.8	PSBW	76.91	465282	41704.6	bZIP53	76.9259	193405	8934.32	PSB7	76.9357	302960	12576.3
GoIS2	77.9544	373661	16677	P5CS	77.2155	434021	17456	TPL	77.2036	454041	20119.5	PSBW	77.2121	454868	53357.9	bZIP53	77.2283	190913	8974.88	PSB7	77.2382	299325	12617
GoIS2	78.2588	367941	16675.3	P5CS	77.5176	428971	17392.9	TPL	77.5055	448381	20028.7	PSBW	77.5141	442334	68676.9	bZIP53	77.5307	188072	9035.87	PSB7	77.5407	295829	12698.4
GoIS2	78.5632	364069	16737.2	P5CS	77.8198	423439	17374.8	TPL	77.8074	443124	19885.6	PSBW	77.8162	424404	87308.6	bZIP53	77.8331	185048	9125.05	PSB7	77.8433	290566	12795.9
GoIS2	78.8676	357449	16870.5	P5CS	78.1219	417629	17445.7	TPL	78.1094	437091	19713.1	PSBW	78.1183	396277	108049	bZIP53	78.1354	182382	9260.19	PSB7	78.1458	286139	12886
GoIS2	79.172	352124	17082.2	P5CS	78.424	413433	17670.4	TPL	78.4113	430123	19536.1	PSBW	78.4203	355309	128817	bZIP53	78.4378	179987	9468.22	PSB7	78.4483	282818	12962.8
GoIS2	79.4764	346574	17387	P5CS	78.7262	407419	18176.4	TPL	78.7132	425814	19373.1	PSBW	78.7224	303286	146915	bZIP53	78.7402	176451	9784.51	PSB7	78.7508	279587	13042.1
GoIS2	79.7808	341271	17828.9	P5CS	79.0283	400366	19320.8	TPL	79.0151	419713	19231.6	PSBW	79.0245	245693	159545	bZIP53	79.0425	174472	10254.2	PSB7	79.0533	274796	13150.6
GoIS2	80.0852	336660	18484.1	P5CS	79.3304	395670	21515.7	TPL	79.317	413214	19108.1	PSBW	79.3265	181878	164466	bZIP53	79.3449	170632	10943.1	PSB7	79.3559	270467	13306.9
GoIS2	80.3896	330108	19472	P5CS	79.6325	391280	25463.7	TPL	79.619	408680	18993.1	PSBW	79.6286	129389	160573	bZIP53	79.6473	166662	11955.5	PSB7	79.6584	268390	13508.1
GoIS2	80.694	324455	20981.5	P5CS	79.9347	385126	32051.4	TPL	79.9209	401626	18877.5	PSBW	79.9307	81915.7	148206	bZIP53	79.9497	164261	13452.3	PSB7	79.9609	262186	13731.2
GoIS2	80.9984	318383	23314.2	P5CS	80.2368	378250	42169.6	TPL	80.2228	396269	18761.2	PSBW	80.2328	45097.9	129093	bZIP53	80.252	160108	15653.5	PSB7	80.2634	257000	13942.7
GoIS2	81.3028	309708	26920.3	P5CS	80.5389	371706	56381.4	TPL	80.5247	390496	18659	PSBW	80.5348	24803.6	105930	bZIP53	80.5544	154446	18805.4	PSB7	80.566	252953	14118.9
GoIS2	81.6072	304144	32377.6	P5CS	80.8411	360761	74492.6	TPL	80.8266	385200	18604.3	PSBW	80.8369	14821.3	81733.8	bZIP53	80.8568	149839	23094.8	PSB7	80.8685	249151	14253.6
GoIS2	81.9116	295395	40262.2	P5CS	81.1432	343125	95182	TPL	81.1286	379719	18654.1	PSBW	81.139	12061.5	59175.4	bZIP53	81.1591	143930	28513.7	PSB7	81.171	244622	14356
GoIS2	82.216	286229	50890.5	P5CS	81.4453	313850	115913	TPL	81.4305	374176	18900.2	PSBW	81.441	9704.97	40086.3	bZIP53	81.4615	135782	34717.6	PSB7	81.4735	239556	14440.8
GoIS2	82.5204	275077	63984.6	P5CS	81.7475	257617	133307	TPL	81.7324	368285	19493.9	PSBW	81.7431	6365.48	25274.3	bZIP53	81.7639	120352	40955.2	PSB7	81.7761	234819	14523.3
GoIS2	82.8248	256523	78402.2	P5CS	82.0496	195513	143953	TPL	82.0343	362713	20680.8	PSBW	82.0452	5954.49	15608.8	bZIP53	82.0663	98465.4	46152.4	PSB7	82.0786	231038	14622.8
GoIS2	83.1292	225049	92117.1	P5CS	82.3517	128236	145422	TPL	82.3362	358194	22795	PSBW	82.3473	5084.44	9759.28	bZIP53	82.3686	73325.7	49170.7	PSB7	82.3811	226068	14774.6
GoIS2	83.4336	178046	102576	P5CS	82.6538	73962.9	137066	TPL	82.6382	350644	26392.5	PSBW	82.6493	3562.96	6066.82	bZIP53	82.671	50764.5	49168.1	PSB7	82.6836	222448	15046.4
GoIS2	83.738	122135	107394	P5CS	82.956	32224	120269	TPL	82.9401	343822	32110.2	PSBW	82.9514	4466.1	3837.62	bZIP53	82.9734	31986.8	45909.8	PSB7	82.9861	217375	15554.2
GoIS2	84.0424	69214.2	105144	P5CS	83.2581	8635.65	98013.9	TPL	83.242	338567	40542.3	PSBW	83.2535	3682.56	2528.49	bZIP53	83.2757	21689.4	39881	PSB7	83.2887	212717	16479.9
GoIS2	84.3468	27851.5	95898.1	P5CS	83.5602	1699.28	73978.1	TPL	83.5439	328428	51966.4	PSBW	83.5555	2784.85	1766.49	bZIP53	83.5781	19718.2	32139.1	PSB7	83.5912	207980	18080.8
GoIS2	84.6512	7188.93	81250.7	P5CS	83.8624	2348.18	51504.4	TPL	83.8458	315458	66004.7	PSBW	83.8576	2546.89	1319.53	bZIP53	83.8805	18845.9	23971.8	PSB7	83.8937	203662	20677.8
GoIS2	84.9556	357.203	63800.1	P5CS	84.1645	1024.94	32854.9	TPL	84.1478	296892	81374.5	PSBW	84.1597	3007.67	1053.14	bZIP53	84.1828	18892.1	16516.3	PSB7	84.1962	198078	24602.1
GoIS2	85.26	-439.426	46324.9	P5CS	84.4666	1032.14	18950.8	TPL	84.4497	263208	95915.7	PSBW	84.4618	2527.29	892.314	bZIP53	84.4852	18858.9	10494.5	PSB7	84.4988	191287	30092.8
GoIS2	85.5644	-1680.79	31019.8	P5CS	84.7687	798.34	10505	TPL	84.7516	210105	107010	PSBW	84.7638	2011.48	794.188	bZIP53	84.7876	18425.2	6126.68	PSB7	84.8013	181488	37154.1
GoIS2	85.8688	-1914.53	19077.4	P5CS	85.0709	172.113	5390.49	TPL	85.0535	146979	112311	PSBW	85.0659	1876.44	731.896	bZIP53	85.09	18713.8	3281.81	PSB7	85.1038	167031	45408
GoIS2	86.1731	-1595.9	10907.6	P5CS	85.373	399.381	2548.98	TPL	85.3554	88212.3	110502	PSBW	85.368	1968.42	687.312	bZIP53	85.3923	18388.1	1611	PSB7	85.4063	140870	53998.8
GoIS2	86.4775	-1452.26	5774.29	P5CS	85.6751	420.359	1126.42	TPL	85.6574	45130.9	101740	PSBW	85.67	1152.25	649.326	bZIP53	85.6947	17967.7	721.8	PSB7	85.7088	106612	61626.2
GoIS2	86.7819	-2071.59	2831.11	P5CS	85.9773	-28.7558	505.67	TPL	85.9593	21533.9	87589.4	PSBW	85.9721	1089.12	614.07	bZIP53	85.9971	18149.3	290.304	PSB7	86.0114	67579.4	66770.1
GoIS2	87.0863	-2116.37	1319.4	P5CS	86.2794	30.2225	299.432	TPL	86.2612	12473.3	70491.3	PSBW	86.2742	1136.25	584.5	bZIP53	86.2994	17732.3	96.2969	PSB7	86.3139	34533.2	68100.8
GoIS2	87.3907	-1731.88	642.864	P5CS	86.5815	-10.089	284.969	TPL	86.5631	10219.2	53038.1	PSBW	86.5762	997.253	568.299	bZIP53	86.6018	17874.6	11.6689	PSB7	86.6164	16918.4	64951.9
GoIS2	87.6951	-1554.17	398.309	P5CS	86.8837	-121.668	335.91	TPL	86.865	9002.43	37334.1	PSBW	86.8783	404.848	574.277	bZIP53	86.9042	18007.8	-29.2637	PSB7	86.9189	12439.5	57634.1
GoIS2	87.9995	-3263.12	341.141	P5CS	87.1858	-1478.5	378.064	TPL	87.167	8362.51	24638.3	PSBW	87.1804	881.696	608.006	bZIP53	87.2066	17166.8	-57.3359	PSB7	87.2215	10545.5	47398.1
GoIS2	88.3039	-2904.07	336.586	P5CS	87.4879	-1263.72	371.611	TPL	87.4689	7893.51	15192.2	PSBW	87.4825	297.514	667.709	bZIP53	87.5089	17426.1	-85.7568	PSB7	87.524	9818.6	36028.3
GoIS2	88.6083	-2908.22	321.768	P5CS	87.79	-2217.84	307.76	TPL	87.7708	8072.8	8802.56	PSBW	87.7845	223.691	741.771	bZIP53	87.8113	17216	-118.365	PSB7	87.8265	8807.65	25260.4
GoIS2	88.9127	-3662.74	280.836	P5CS	88.0922	-1804.88	204.779	TPL	88.0727	7254.02	4878.44	PSBW	88.0866	-667.628	809.531	bZIP53	88.1137	17806.9	-153.961	PSB7	88.129	9536.27	16301.6
GoIS2	89.2171	-3318.65	225.756	P5CS	88.3943	-1442.12	95.2109	TPL	88.3746	7437.37	2641.71	PSBW	88.3887	-516.782	846.387	bZIP53	88.416	17244.4	-190.276	PSB7	88.4316	8805.78	9665.15
GoIS2	89.5215	-3481.1	177.572	P5CS	88.6964	-1457.61	7.54102	TPL	88.6765	6175.72	1429.63	PSBW	88.6908	-1299.46	832.33	bZIP53	88.7184	16784.2	-226.982	PSB7	88.7341	8761.2	5222.41
GoIS2	89.8259	-3162.07	149.951	P5CS	88.9986	-1791.44	-46.9121	TPL	88.9785	5844.89	779.332	PSBW	88.9928	-1893.82	760.104	bZIP53	89.0208	17657.6	-265.247	PSB7	89.0366	8717.65	2510.17
GoIS2	90.1303	-3223.92	140.805	P5CS	89.3007	-2926.58	-73.9453	TPL	89.2804	7111.81	421.396	PSBW	89.2949	-1389.66	637.924	bZIP53	89.3232	16619.6	-303.355	PSB7	89.3391	9541.62	1000.03
GoIS2	90.4347	-4484.26	135.598	P5CS	89.6028	-1795.7	-85.6797	TPL	89.5823	6859.32	225.191	PSBW	89.597	-1297.48	484.445	bZIP53	89.6255	17183.7	-332.086	PSB7	89.6416	9105.51	243.31
GoIS2	90.7391	-4506.33	118.906	P5CS	89.905	-2532.53	-89.416	TPL	89.8842	6362.39	135.25	PSBW	89.899	-698.384	319.521	bZIP53	89.9279	17440.5	-335.084	PSB7	89.9442	9386.12	-77.6543
GoIS2	91.0435	-4279.86	85.2266	P5CS	90.2071	-2100.04	-84.9609	TPL	90.1861	6257.94	123.873	PSBW	90.2011	-2600.02	158.434	bZIP53	90.2303	17285.3	-296.44	PSB7	90.2467	8626.64	-164.669
GoIS2	91.3479	-3555.79	41.4062	P5CS	90.5092	-2596.49	-70.2148	TPL	90.4881	6437.1	167.412	PSBW	90.5032	-2367.75	14.2676	bZIP53	90.5326	17883.2	-211.806	PSB7	90.5492	8271.11	-138.876
GoIS2	91.6523	-4785.35	0.464844	P5CS	90.8113	-2267.51	-47.707	TPL	90.79	6054.36	240.475	PSBW	90.8052	-536.56	-95.5957	bZIP53	90.835	16595.2	-95.2734	PSB7	90.8517	8875.7	-70.1797
GoIS2	91.9567	-4351.77	-26.7148	P5CS	91.1135	-3908.7	-25.6953	TPL	91.0919	6065.09	318.008	PSBW	91.1073	-551.471	-148.41	bZIP53	91.1374	16261.9	23.9893	PSB7	91.1543	8693.82	3.43555
GoIS2	92.2611	-4661.77	-35.7168	P5CS	91.4156	-2256.51	-13.9492	TPL	91.3938	5330.24	378.682	PSBW	91.4094	-1077.79	-125.006	bZIP53	91.4397	16417.6	114.303	PSB7	91.4568	8209.16	62.1016
GoIS2	92.5655	-4422.26	-28.1191	P5CS	91.7177	-3269.05	-18.7305	TPL	91.6957	5073.78	407.83	PSBW	91.7115	-1162.48	-22.7773	bZIP53	91.7421	15917.5	154.938	PSB7	91.7593	7534.43	94.0479
GoIS2	92.8699	-4686.59	-9.27344	P5CS	92.0199	-3379.18	-40.2578	TPL	91.9977	5257.11	400.078	PSBW	92.0135	-1082.94	138.592	bZIP53	92.0445	16556.2	141.932	PSB7	92.0618	7641.57	91.7627
GoIS2	93.1743	-4391.81	13.5098	P5CS	92.322	-3806.52	-72.3242	TPL	92.2996	4677.82	361.062	PSBW	92.3156	-1543.7	323.891	bZIP53	92.3468	15756.5	84.4248	PSB7	92.3644	7646.68	54.9453
GoIS2	93.4787	-5888.05	32.627	P5CS	92.6241	-3403.92	-102.893	TPL	92.6015	4616.13	307.037	PSBW	92.6177	-1958.33	496.836	bZIP53	92.6492	15043.2	-2.66797	PSB7	92.6669	7378.55	-4.69141
GoIS2	93.7831	-4388.06	42.4355	P5CS	92.9263	-3475.76	-116.645	TPL	92.9034	4430.75	261.48	PSBW	92.9197	-2197.08	632.965	bZIP53	92.9516	16263.6	-102.946	PSB7	92.9694	8212.49	-63.9297
GoIS2	94.0875	-5584.62	41.25	P5CS	93.2284	-3051.54	-100.992	TPL	93.2053	5051.51	248.619	PSBW	93.2218	-2018.17	725.307	bZIP53	93.254	15625.3	-198.738	PSB7	93.2719	7468.5	-96.459
GoIS2	94.3919	-5486.56	31.5605	P5CS	93.5305	-3771.08	-53.6465	TPL	93.5073	4139.48	284.92	PSBW	93.5239	-3495.21	782.842	bZIP53	93.5563	15705.9	-271.759	PSB7	93.5744	7350.08	-84.8545
GoIS2	94.6963	-5176.42	18.2734	P5CS	93.8326	-3938.77	13.8516	TPL	93.8092	4724.15	371.469	PSBW	93.826	-2333.82	824.479	bZIP53	93.8587	16519.1	-307.914	PSB7	93.877	7499.02	-28.7256
GoIS2	59.9958	688393	13663.7	P5CS	94.1348	-4526.5	80.9238	TPL	94.1111	4301.7	491.629	PSBW	94.128	-3175.45	871.137	bZIP53	94.1611	15919.2	-304.318	PSB7	94.1795	7542.05	55.582
GoIS2	60.3001	685673	13930.3	P5CS	94.4369	-5134.51	128.881	TPL	94.413	2885.6	616.971	PSBW	94.4301	-3192.78	938.197	bZIP53	94.4634	15427	-272.467	PSB7	94.482	6437.72	143.061
GoIS2	60.6045	682257	14188	P5CS	94.739	-3892.12	150.42	TPL	94.7149	2764.13	719.758	PSBW	94.7322	-3438.07	1030.85	bZIP53	94.7658	15183	-233.519	PSB7	94.7845	5953.08	211.19
GoIS2	60.9088	676961	14437.8	P5CS	59.9954	676291	17670.2	TPL	59.9952	704366	17545.1	PSBW	59.9953	676452	15333.8	bZIP53	59.993	549318	11366.9	PSB7	59.9932	71426	5528.89
GoIS2	61.2131	673680	14698.7	P5CS	60.2976	672757	17727.2	TPL	60.2972	703008	17674.1	PSBW	60.2974	673176	15512.1	bZIP53	60.2954	547276	11533.8	PSB7	60.2956	70651.7	5508.27
GoIS2	61.5175	668011	14992.7	P5CS	60.5998	668836	17812.8	TPL	60.5991	696766	17814.7	PSBW	60.5995	668529	15679.1	bZIP53	60.5978	544637	11751.3	PSB7	60.5979	68795.7	5502.49
GoIS2	61.8218	664794	15323.1	P5CS	60.9019	663268	17905.8	TPL	60.9011	691203	17937	PSBW	60.9016	664587	15824.3	bZIP53	60.9002	541293	12023.2	PSB7	60.9003	67550.1	5499.33
GoIS2	62.1261	662012	15664.9	P5CS	61.2041	659184	17989.9	TPL	61.2031	687958	18021.3	PSBW	61.2037	658490	15949.5	bZIP53	61.2026	539061	12334.8	PSB7	61.2027	65760.1	5483.23
GoIS2	62.4305	655429	15977.6	P5CS	61.5063	652836	18059.3	TPL	61.5051	681567	18064.9	PSBW	61.5058	654489	16074.7	bZIP53	61.505	535305	12652.2	PSB7	61.5051	65301.5	5440.79
GoIS2	62.7348	649444	16226.1	P5CS	61.8085	646673	18117.4	TPL	61.807	675566	18077.6	PSBW	61.8079	650031	16224.1	bZIP53	61.8074	532014	12958.5	PSB7	61.8074	62321.3	5367.13
GoIS2	63.0391	643586	16395.1	P5CS	62.1106	641536	18168.2	TPL	62.109	669448	18072.2	PSBW	62.11	644468	16399.1	bZIP53	62.1098	526918	13194.3	PSB7	62.1098	60083.6	5269.18
GoIS2	63.3435	640073	16521.3	P5CS	62.4128	637129	18206.7	TPL	62.411	664718	18053.1	PSBW	62.4122	640891	16572.9	bZIP53	62.4122	522988	13350.5	PSB7	62.4122	59303.3	5162.65
GoIS2	63.6478	635391	16622	P5CS	62.715	629813	18215.4	TPL	62.713	659905	18016.2	PSBW	62.7143	634766	16703.7	bZIP53	62.7146	518101	13443.4	PSB7	62.7145	57538.1	5063.92
GoIS2	63.9521	629285	16702.2	P5CS	63.0172	623973	18169.1	TPL	63.0149	652811	17958.9	PSBW	63.0164	627895	16759.7	bZIP53	63.0169	515118	13500.5	PSB7	63.0169	55951.8	4981.61
GoIS2	64.2565	624378	16753	P5CS	63.3194	619918	18049.1	TPL	63.3169	645868	17891.1	PSBW	63.3185	624654	16741	bZIP53	63.3193	510849	13544.6	PSB7	63.3193	54481.6	4913.46
GoIS2	64.5608	617872	16763.1	P5CS	63.6215	613856	17855.3	TPL	63.6189	641370	17838.6	PSBW	63.6206	616701	16681.1	bZIP53	63.6217	506977	13584.7	PSB7	63.6216	53303.6	4849.93
GoIS2	64.8652	613299	16731.2	P5CS	63.9237	604836	17610.9	TPL	63.9209	636444	17830.2	PSBW	63.9227	612174	16629.8	bZIP53	63.9241	502058	13618.8	PSB7	63.924	51118.5	4781.06
GoIS2	65.1695	607171	16671.1	P5CS	64.2259	603502	17356.9	TPL	64.2228	630783	17880.7	PSBW	64.2248	606912	16623.4	bZIP53	64.2265	498217	13640.9	PSB7	64.2264	49567.8	4701.33
GoIS2	65.4738	600726	16607.7	P5CS	64.5281	597363	17135.6	TPL	64.5248	625478	17976.8	PSBW	64.5269	603202	16665.9	bZIP53	64.5289	493685	13647.3	PSB7	64.5288	48169.5	4609.17
GoIS2	65.7782	597680	16565.5	P5CS	64.8303	591849	16979.6	TPL	64.8268	619009	18078.5	PSBW	64.829	595427	16730.4	bZIP53	64.8313	489955	13638.6	PSB7	64.8311	46608.4	4502.93
GoIS2	66.0825	591071	16559.1	P5CS	65.1324	586429	16904	TPL	65.1288	615279	18134.9	PSBW	65.1311	590485	16782.8	bZIP53	65.1337	485053	13618.4	PSB7	65.1335	45501.9	4378.28
GoIS2	66.3868	585758	16588.9	P5CS	65.4346	582087	16905.9	TPL	65.4307	606602	18108	PSBW	65.4332	584146	16807.5	bZIP53	65.4361	481377	13592.3	PSB7	65.4359	44351.2	4230.32
GoIS2	66.6912	581206	16643.2	P5CS	65.7368	576397	16965.1	TPL	65.7327	601989	17991.2	PSBW	65.7353	579085	16816.5	bZIP53	65.7385	477007	13565.5	PSB7	65.7382	41905.6	4059.11
GoIS2	66.9955	574619	16705.4	P5CS	66.039	572278	17046.6	TPL	66.0347	594060	17814.5	PSBW	66.0374	573247	16834	bZIP53	66.0409	472648	13540.2	PSB7	66.0406	41083.5	3873.67
GoIS2	67.2998	570022	16758.8	P5CS	66.3411	566493	17105.7	TPL	66.3367	590153	17627.8	PSBW	66.3395	570664	16872	bZIP53	66.3433	468442	13513.5	PSB7	66.343	39425.8	3690.24
GoIS2	67.6042	564615	16791.6	P5CS	66.6433	561518	17102.4	TPL	66.6386	584558	17477.1	PSBW	66.6416	564274	16914.6	bZIP53	66.6457	465051	13477.7	PSB7	66.6454	39389.9	3525.94
GoIS2	67.9085	558824	16799.2	P5CS	66.9455	554683	17014.9	TPL	66.9406	579760	17383.3	PSBW	66.9437	557798	16926.8	bZIP53	66.9481	460147	13426.3	PSB7	66.9477	37766.4	3392.06
GoIS2	68.2128	554390	16786.2	P5CS	67.2477	550945	16848.6	TPL	67.2426	574512	17339.7	PSBW	67.2459	551576	16876.6	bZIP53	67.2505	455198	13359.3	PSB7	67.2501	36331.2	3290.73
GoIS2	68.5172	547042	16765.2	P5CS	67.5499	545080	16633.1	TPL	67.5446	567895	17325.3	PSBW	67.548	546798	16752.8	bZIP53	67.5529	451724	13286.8	PSB7	67.5525	36124	3215.22
GoIS2	68.8215	543022	16752.4	P5CS	67.852	539782	16407.6	TPL	67.8465	562332	17322	PSBW	67.8501	542637	16566.9	bZIP53	67.8553	447408	13223.5	PSB7	67.8548	34435.1	3152.23
GoIS2	69.1258	538781	16759	P5CS	68.1542	535816	16205.9	TPL	68.1485	557133	17321.8	PSBW	68.1522	537033	16343.3	bZIP53	68.1577	443370	13180.9	PSB7	68.1572	34113.4	3085.28
GoIS2	69.4302	532668	16786.7	P5CS	68.4564	530470	16045.7	TPL	68.4505	552813	17325	PSBW	68.4543	530820	16111.1	bZIP53	68.4601	440034	13160.4	PSB7	68.4596	32889	2999.19
GoIS2	69.7345	527718	16827	P5CS	68.7586	525583	15929.8	TPL	68.7525	545746	17331.3	PSBW	68.7564	526857	15902	bZIP53	68.7625	435383	13153.9	PSB7	68.7619	31418.3	2885.01
GoIS2	70.0388	521186	16866	P5CS	69.0608	521350	15855.4	TPL	69.0544	541119	17336.9	PSBW	69.0585	521134	15750.3	bZIP53	69.0648	430580	13149.1	PSB7	69.0643	30591.2	2743.54
GoIS2	70.3432	517565	16888.6	P5CS	69.3629	515378	15822.7	TPL	69.3564	535721	17334.6	PSBW	69.3606	516887	15690	bZIP53	69.3672	428002	13135.9	PSB7	69.3667	30304.8	2585.19
GoIS2	70.6475	511877	16879.9	P5CS	69.6651	510543	15837.1	TPL	69.6584	529038	17317.3	PSBW	69.6627	513190	15719.5	bZIP53	69.6696	423508	13110.3	PSB7	69.6691	29221.4	2426.2
GoIS2	70.9518	506435	16826.2	P5CS	69.9673	507053	15900.9	TPL	69.9604	525790	17278.8	PSBW	69.9648	508501	15829.2	bZIP53	69.972	419563	13077	PSB7	69.9714	28490.9	2282.73
GoIS2	71.2562	500350	16719.9	P5CS	70.2695	501711	16003.3	TPL	70.2623	518858	17215.4	PSBW	70.2669	501803	15976.1	bZIP53	70.2744	414378	13046.9	PSB7	70.2738	27874.4	2165.29
GoIS2	71.5605	495919	16566.9	P5CS	70.5716	497367	16116.6	TPL	70.5643	514839	17129.4	PSBW	70.569	496781	16104.4	bZIP53	70.5768	411470	13031.4	PSB7	70.5762	27594.5	2075.9
GoIS2	71.8648	489904	16389.7	P5CS	70.8738	490956	16203.3	TPL	70.8663	507464	17032.2	PSBW	70.8711	493815	16167.9	bZIP53	70.8792	407373	13034.1	PSB7	70.8785	27150	2009.5
GoIS2	72.1692	485312	16224.8	P5CS	71.176	486301	16230.4	TPL	71.1683	503249	16944.6	PSBW	71.1732	486645	16142.6	bZIP53	71.1816	403474	13043.5	PSB7	71.1809	26265.7	1959.15
GoIS2	72.4735	480550	16101.8	P5CS	71.4782	482211	16183.4	TPL	71.4702	498208	16886.7	PSBW	71.4753	481480	16029.6	bZIP53	71.484	398444	13036	PSB7	71.4833	24803.7	1921.43
GoIS2	72.7778	475907	16060.3	P5CS	71.7804	475834	16073.8	TPL	71.7722	493465	16872	PSBW	71.7775	476665	15851.6	bZIP53	71.7864	394435	12987.5	PSB7	71.7857	25040.3	1897.73
GoIS2	73.0822	470632	16105.8	P5CS	72.0825	470798	15935.4	TPL	72.0742	487223	16895.9	PSBW	72.0796	472160	15652	bZIP53	72.0888	390197	12888.1	PSB7	72.088	25192.3	1889.95
GoIS2	73.3865	465522	16206.9	P5CS	72.3847	465987	15809.6	TPL	72.3762	482628	16935.2	PSBW	72.3817	467250	15468	bZIP53	72.3912	386600	12749.1	PSB7	72.3904	23843.3	1894.4
GoIS2	73.6909	461165	16305.8	P5CS	72.6869	462615	15730.8	TPL	72.6781	476219	16967	PSBW	72.6838	461722	15317.6	bZIP53	72.6936	382038	12604.3	PSB7	72.6928	23522.5	1899.64
GoIS2	73.9952	455284	16363.4	P5CS	72.9891	457634	15703.6	TPL	72.9801	470221	16977.3	PSBW	72.9859	458716	15220.2	bZIP53	72.996	378944	12487	PSB7	72.9951	22505.6	1890.72
GoIS2	74.2995	448766	16352.4	P5CS	73.2912	453026	15713.5	TPL	73.2821	465731	16960.2	PSBW	73.288	452125	15188.7	bZIP53	73.2984	375906	12410.9	PSB7	73.2975	21944.9	1856.44
GoIS2	74.6039	443300	16276.7	P5CS	73.5934	446244	15734.6	TPL	73.5841	461187	16913	PSBW	73.5901	448204	15229.8	bZIP53	73.6008	371575	12380.6	PSB7	73.5999	22031.8	1794.81
GoIS2	74.9082	439557	16164.4	P5CS	73.8956	443319	15742.2	TPL	73.886	455165	16827	PSBW	73.8922	444161	15342.9	bZIP53	73.9032	367716	12386.6	PSB7	73.9022	20570	1712.94
GoIS2	75.2125	435387	16048.7	P5CS	74.1978	438602	15721.9	TPL	74.188	448637	16703.4	PSBW	74.1943	439235	15519.3	bZIP53	74.2056	363454	12414.7	PSB7	74.2046	20634.4	1622.46
GoIS2	75.5169	429563	15972.5	P5CS	74.5	433368	15672	TPL	74.49	444273	16551.2	PSBW	74.4964	434164	15748.8	bZIP53	74.5079	360025	12454.1	PSB7	74.507	20021.5	1533.11
GoIS2	75.8212	423233	15946.6	P5CS	74.8021	426895	15600	TPL	74.792	439514	16394	PSBW	74.7985	428337	16061.8	bZIP53	74.8103	355961	12499.6	PSB7	74.8094	20287.3	1448.63
GoIS2	76.1255	419545	15959	P5CS	75.1043	423839	15514.5	TPL	75.0939	433340	16263.1	PSBW	75.1006	424253	16491.5	bZIP53	75.1127	352410	12548.4	PSB7	75.1117	19245	1367.64
GoIS2	76.4299	415110	15982.6	P5CS	75.4065	419353	15419.3	TPL	75.3959	430140	16181.8	PSBW	75.4027	417823	17175.1	bZIP53	75.4151	348300	12596.1	PSB7	75.4141	18955.3	1289.2
GoIS2	76.7342	410342	15985.7	P5CS	75.7087	414225	15311.4	TPL	75.6979	424783	16152	PSBW	75.7048	413424	18363.9	bZIP53	75.7175	343730	12636.2	PSB7	75.7165	17960	1218.65
GoIS2	77.0385	404171	15947.1	P5CS	76.0108	409365	15187.5	TPL	75.9999	418505	16150.1	PSBW	76.0069	407999	20439.9	bZIP53	76.0199	340365	12662.9	PSB7	76.0188	18301	1167.65
GoIS2	77.3429	397319	15869.6	P5CS	76.313	403605	15054.5	TPL	76.3018	414369	16136.2	PSBW	76.3091	402323	23908.6	bZIP53	76.3223	336527	12672.4	PSB7	76.3212	18786.9	1146.61
GoIS2	77.6472	394940	15784.2	P5CS	76.6152	399726	14933.8	TPL	76.6038	408804	16072.4	PSBW	76.6112	396840	29348.6	bZIP53	76.6247	332271	12660.6	PSB7	76.6236	18071.2	1154.43
GoIS2	77.9515	390683	15735.3	P5CS	76.9174	395001	14854.1	TPL	76.9058	403491	15939.8	PSBW	76.9133	390557	37301.9	bZIP53	76.9271	328956	12630.2	PSB7	76.9259	17574.1	1174.74
GoIS2	78.2559	384956	15758.6	P5CS	77.2196	391232	14838.5	TPL	77.2078	396871	15749.4	PSBW	77.2154	379250	48098.1	bZIP53	77.2295	324420	12585.6	PSB7	77.2283	17112.7	1183.38
GoIS2	78.5602	380850	15863.8	P5CS	77.5217	386428	14897.2	TPL	77.5097	394392	15537.7	PSBW	77.5175	366681	61636.1	bZIP53	77.5319	320427	12540.6	PSB7	77.5307	16032.2	1162.76
GoIS2	78.8645	375102	16040.2	P5CS	77.8239	381089	15038.3	TPL	77.8117	389605	15351.4	PSBW	77.8196	348569	77194.6	bZIP53	77.8343	317039	12521.5	PSB7	77.8331	16014.3	1095.25
GoIS2	79.1689	370486	16269.3	P5CS	78.1261	376167	15294.5	TPL	78.1137	384446	15226.2	PSBW	78.1217	319106	93364.7	bZIP53	78.1367	313616	12565.5	PSB7	78.1354	16391.7	986.04
GoIS2	79.4732	363558	16555.6	P5CS	78.4283	372290	15763.3	TPL	78.4157	380621	15170.5	PSBW	78.4238	275711	108189	bZIP53	78.4391	310101	12726.4	PSB7	78.4378	16136.6	891.022
GoIS2	79.7775	359999	16972.1	P5CS	78.7305	366860	16687	TPL	78.7176	376364	15163.6	PSBW	78.7259	229914	119513	bZIP53	78.7415	305547	13088.2	PSB7	78.7402	16022	834.301
GoIS2	80.0819	355512	17629.5	P5CS	79.0326	362808	18432.5	TPL	79.0196	370048	15166.5	PSBW	79.028	182966	125469	bZIP53	79.0439	301806	13751	PSB7	79.0425	15194.7	816.98
GoIS2	80.3862	349358	18708.4	P5CS	79.3348	356541	21572.1	TPL	79.3216	367193	15142.3	PSBW	79.3301	133733	124926	bZIP53	79.3463	298386	14892.1	PSB7	79.3449	15101.4	822.782
GoIS2	80.6906	343483	20491.3	P5CS	79.637	353069	26839.6	TPL	79.6236	361370	15075	PSBW	79.6322	95400	117780	bZIP53	79.6487	293660	16791.4	PSB7	79.6473	14706.9	831.13
GoIS2	80.9949	337594	23393.1	P5CS	79.9392	347801	34990.1	TPL	79.9255	355249	14979.1	PSBW	79.9343	63243.8	104981	bZIP53	79.9511	289793	19851.7	PSB7	79.9497	15311.5	827.467
GoIS2	81.2992	331168	27952.5	P5CS	80.2413	340751	46528.7	TPL	80.2275	352710	14895.8	PSBW	80.2364	39869.5	88305	bZIP53	80.2534	283677	24575.2	PSB7	80.252	13842.7	806.731
GoIS2	81.6036	323600	34726.4	P5CS	80.5435	332380	61347.9	TPL	80.5295	348125	14878.7	PSBW	80.5385	27774.5	69949.2	bZIP53	80.5558	277858	31466.7	PSB7	80.5544	14251.5	772.395
GoIS2	81.9079	316812	44063.2	P5CS	80.8457	318396	78405.6	TPL	80.8315	344149	14981	PSBW	80.8407	24264.1	52053.5	bZIP53	80.8582	270469	40842.9	PSB7	80.8568	13480.7	734.129
GoIS2	82.2122	306485	55795.5	P5CS	81.1479	291203	95634.8	TPL	81.1334	338551	15259.6	PSBW	81.1428	22660.2	36289	bZIP53	81.1606	259124	52571.8	PSB7	81.1591	14277.5	704.795
GoIS2	82.5166	289901	68979.8	P5CS	81.4501	248003	110239	TPL	81.4354	334354	15801.5	PSBW	81.4449	22094.2	23616.2	bZIP53	81.463	241607	65836	PSB7	81.4615	13102.9	696.189
GoIS2	82.8209	261792	81854.4	P5CS	81.7522	188091	119367	TPL	81.7374	329033	16770.6	PSBW	81.747	21261.7	14391.7	bZIP53	81.7654	213568	79058.8	PSB7	81.7639	13448.8	714.241
GoIS2	83.1252	212759	92138.5	P5CS	82.0544	132720	120961	TPL	82.0394	325038	18355.3	PSBW	82.0491	18969	8573.88	bZIP53	82.0678	173116	90113.3	PSB7	82.0663	12934.6	755.175
GoIS2	83.4296	161226	97637.7	P5CS	82.3566	84623.1	114435	TPL	82.3413	319200	21016	PSBW	82.3512	19795.1	4900.98	bZIP53	82.3702	128353	96824.1	PSB7	82.3686	12696.1	803.899
GoIS2	83.7339	108483	96944.6	P5CS	82.6588	50029.7	100881	TPL	82.6433	314468	25293.2	PSBW	82.6533	20027.3	2734.87	bZIP53	82.6726	88897.5	97612.2	PSB7	82.671	12747.9	835.637
GoIS2	84.0382	66881.8	89933.4	P5CS	82.961	28537.3	82728.8	TPL	82.9453	308580	31723.8	PSBW	82.9554	19343.7	1530.19	bZIP53	82.975	55427.6	92029.5	PSB7	82.9734	12324.7	822.514
GoIS2	84.3426	40811.3	77819.5	P5CS	83.2631	22725.5	62992.9	TPL	83.2473	301786	40636.8	PSBW	83.2575	17873.2	891.13	bZIP53	83.2774	34463.6	80942	PSB7	83.2757	11666.7	745.492
GoIS2	84.6469	30416.2	62757.2	P5CS	83.5653	21244	44437	TPL	83.5492	291178	51875.8	PSBW	83.5596	18255.4	563.293	bZIP53	83.5798	26072.7	66271.1	PSB7	83.5781	10373.8	606.984
GoIS2	84.9512	26027.2	47164.6	P5CS	83.8675	20956	28957.4	TPL	83.8512	276859	64559.8	PSBW	83.8617	18703.9	395.682	bZIP53	83.8822	24348.2	50405.5	PSB7	83.8805	12000.3	435.307
GoIS2	85.2556	25347	33066.9	P5CS	84.1697	21905.3	17357.3	TPL	84.1532	251920	77039.4	PSBW	84.1638	19124.3	300.073	bZIP53	84.1846	23212.4	35531	PSB7	84.1828	11579.5	274.625
GoIS2	85.5599	24536	21696.3	P5CS	84.4718	20987.4	9725.29	TPL	84.4552	207465	87170.2	PSBW	84.4659	16039	222.709	bZIP53	84.487	22776.9	23138.6	PSB7	84.4852	11693.2	164.495
GoIS2	85.8642	24644.6	13122.7	P5CS	84.774	20886.1	5058.62	TPL	84.7571	155254	92880.7	PSBW	84.768	17216.1	131.718	bZIP53	84.7894	22390.9	13851.3	PSB7	84.7876	11109.2	121.948
GoIS2	86.1686	25746.7	7076.88	P5CS	85.0762	19088.9	2431.27	TPL	85.0591	106132	92835	PSBW	85.0701	17407.1	15.2324	bZIP53	85.0918	22568.2	7962.51	PSB7	85.09	11311.8	137.694
GoIS2	86.4729	24582.8	3476.51	P5CS	85.3784	20021.9	1069.2	TPL	85.3611	68572.8	86892.7	PSBW	85.3723	16917.5	-118.075	bZIP53	85.3942	22026	4393.89	PSB7	85.3923	11057.1	186.986
GoIS2	86.7772	24594.9	1545.8	P5CS	85.6806	19987.1	411.806	TPL	85.6631	42595.6	76146	PSBW	85.6744	16177.3	-242.374	bZIP53	85.6966	21939.3	2393.64	PSB7	85.6947	10249.2	244.897
GoIS2	87.0816	23894.9	623.122	P5CS	85.9827	19746.7	110.096	TPL	85.965	30451.7	62528.6	PSBW	85.9765	17079.4	-324.314	bZIP53	85.999	21346.9	1367.03	PSB7	85.9971	11380	295.005
GoIS2	87.3859	24418.7	237.144	P5CS	86.2849	19223.6	-30.8076	TPL	86.267	26575.5	48198.6	PSBW	86.2786	17573.4	-337.709	bZIP53	86.3013	20626.5	870.928	PSB7	86.2994	10135.6	328.767
GoIS2	87.6902	23434.2	100.283	P5CS	86.5871	18715.3	-111.366	TPL	86.569	24098.4	34967.9	PSBW	86.5807	16556.3	-278.504	bZIP53	86.6037	21051.1	624.303	PSB7	86.6018	10001.1	341.276
GoIS2	87.9946	23557.7	62.4541	P5CS	86.8893	19295.8	-176.925	TPL	86.871	25318.2	23971.5	PSBW	86.8828	17317.8	-171.943	bZIP53	86.9061	20539.3	477.289	PSB7	86.9042	9617.94	329.945
GoIS2	88.2989	23444.4	57.8916	P5CS	87.1915	18397.5	-239.419	TPL	87.1729	23106.9	15529	PSBW	87.1849	15037.1	-64.7334	bZIP53	87.2085	20331.1	367.784	PSB7	87.2066	10586.4	296.779
GoIS2	88.6032	23311	62.8848	P5CS	87.4936	18660.3	-292.637	TPL	87.4749	21274.3	9257.65	PSBW	87.487	15395.3	-3.17285	bZIP53	87.5109	20795.3	281.147	PSB7	87.5089	9205.03	249.779
GoIS2	88.9076	22465.3	69.5439	P5CS	87.7958	19123.7	-326.275	TPL	87.7769	22429.7	5159.11	PSBW	87.7891	14874.3	-9.16309	bZIP53	87.8133	20342.2	219.711	PSB7	87.8113	10017.8	200.118
GoIS2	89.2119	22325	72.8076	P5CS	88.098	19333.4	-335.643	TPL	88.0789	21908.1	2647.67	PSBW	88.0912	16315.2	-69.584	bZIP53	88.1157	20382.6	184.755	PSB7	88.1137	9249.84	156.652
GoIS2	89.5163	23157.7	66.0205	P5CS	88.4002	17511.8	-322.329	TPL	88.3808	23206.5	1204.76	PSBW	88.3933	15120	-146.022	bZIP53	88.4181	19533.6	170.731	PSB7	88.416	9645.96	122.166
GoIS2	89.8206	21999.7	42.0801	P5CS	88.7023	17725	-288.008	TPL	88.6828	22183.7	437.65	PSBW	88.6954	15313.3	-197.695	bZIP53	88.7205	20113	168.175	PSB7	88.7184	9153.45	93.8615
GoIS2	90.1249	21245.3	-2.01953	P5CS	89.0045	18497.1	-230.713	TPL	88.9848	21998.6	72.4609	PSBW	88.9975	15565.1	-202.405	bZIP53	89.0229	19701.8	169.526	PSB7	89.0208	9216.01	67.126
GoIS2	90.4293	21061	-60.8555	P5CS	89.3067	19762.9	-150.537	TPL	89.2868	22087.1	-76.0527	PSBW	89.2996	14646.4	-164.314	bZIP53	89.3253	19700.7	172.616	PSB7	89.3232	9000.72	39.8904
GoIS2	90.7336	22065.3	-121.23	P5CS	89.6089	16214.6	-60.6943	TPL	89.5887	22582	-129.846	PSBW	89.6017	14710.4	-107.496	bZIP53	89.6277	19156.3	179.492	PSB7	89.6255	9085.7	15.2698
GoIS2	91.0379	21969.8	-168.823	P5CS	89.9111	17989.5	8.8457	TPL	89.8907	20819	-160.643	PSBW	89.9038	14682.7	-61.9414	bZIP53	89.9301	19500.1	191.952	PSB7	89.9279	8749.01	1.00195
GoIS2	91.3423	21007.1	-195.747	P5CS	90.2132	16640.6	23.418	TPL	90.1927	21132.5	-196.627	PSBW	90.206	13623.1	-49.9082	bZIP53	90.2325	19444.8	207.016	PSB7	90.2303	8853.16	5.28491
GoIS2	91.6466	20772.4	-202.44	P5CS	90.5154	16409.4	-34.3975	TPL	90.4947	21836	-231.539	PSBW	90.5081	13489.9	-78.0908	bZIP53	90.5349	18778.7	215.978	PSB7	90.5326	9360.28	30.6688
GoIS2	91.9509	20466.4	-193.762	P5CS	90.8176	16432.8	-148.987	TPL	90.7966	22094	-240.543	PSBW	90.8102	14328.9	-138.097	bZIP53	90.8373	18306.9	208.731	PSB7	90.835	8245.81	69.8665
GoIS2	92.2553	21061	-175.366	P5CS	91.1198	16562.1	-275.016	TPL	91.0986	21264.5	-200.221	PSBW	91.1123	14421.5	-214.137	bZIP53	91.1397	18157.2	181.623	PSB7	91.1374	8032.66	107.091
GoIS2	92.5596	21676.3	-155.147	P5CS	91.422	18352.9	-359.557	TPL	91.4006	21427	-105.326	PSBW	91.4144	13178.2	-292.701	bZIP53	91.4421	19055.2	143.087	PSB7	91.4397	8503.2	124.917
GoIS2	92.8639	19584.1	-146.405	P5CS	91.7241	16258.3	-369.722	TPL	91.7026	21762.3	24.8125	PSBW	91.7165	13408.5	-367.345	bZIP53	91.7445	18439.6	111.246	PSB7	91.7421	8283.79	112.356
GoIS2	93.1683	19405.8	-165.659	P5CS	92.0263	16938.1	-308.788	TPL	92.0045	20771.6	152.443	PSBW	92.0186	13496.7	-435.739	bZIP53	92.0468	18689.4	103.223	PSB7	92.0445	7853.18	69.4746
GoIS2	93.4726	20618.6	-223.649	P5CS	92.3285	15401.5	-211.803	TPL	92.3065	19744.2	236.852	PSBW	92.3207	13521.7	-493.763	bZIP53	92.3492	18399.3	123.156	PSB7	92.3468	7708.51	7.22375
GoIS2	93.7769	19122.8	-316.251	P5CS	92.6307	16310.1	-125.368	TPL	92.6085	20120	252.201	PSBW	92.6228	13512.3	-534.569	bZIP53	92.6516	17147.7	158.104	PSB7	92.6492	7907.58	-55.9469
GoIS2	94.0813	19819.2	-423.651	P5CS	92.9328	15763	-85.7383	TPL	92.9105	19598.3	199.795	PSBW	92.9249	14549.4	-555.33	bZIP53	92.954	17925.9	185.086	PSB7	92.9516	8309.97	-99.5294
GoIS2	94.3856	19811.3	-519.524	P5CS	93.235	15555.9	-107.283	TPL	93.2124	19086.5	108.297	PSBW	93.227	13135.1	-565.146	bZIP53	93.2564	17646.3	183.912	PSB7	93.254	7892.8	-108.196
GoIS2	94.6899	20540.8	-584.069	P5CS	93.5372	14927.8	-183.427	TPL	93.5144	20974.6	20.9141	PSBW	93.5291	12878.2	-584.666	bZIP53	93.5588	17529.5	146.957	PSB7	93.5563	7353.55	-78.962
GoIS2	59.9958	629411	11982.9	P5CS	93.8394	15499.1	-294.416	TPL	93.8164	18959.8	-24.5039	PSBW	93.8312	12929.6	-634.894	bZIP53	93.8612	16881.9	80.9277	PSB7	93.8587	8138.14	-23.8567
GoIS2	60.3001	626929	12243.6	P5CS	94.1416	15436.1	-415.841	TPL	94.1184	20532.2	-11.834	PSBW	94.1333	13571.6	-723.234	bZIP53	94.1636	17477.1	1.94922	PSB7	94.1611	6669.71	35.0897
GoIS2	60.6045	623732	12543	P5CS	94.4437	15181	-525.794	TPL	94.4203	18486.3	49.2656	PSBW	94.4354	12846.5	-838.148	bZIP53	94.466	17171.9	-71.8057	PSB7	94.4634	8202.01	76.4812
GoIS2	60.9088	620420	12878.3	P5CS	94.7459	15905.7	-610.469	TPL	94.7223	19118.5	132.596	PSBW	94.7375	14426.5	-956.736	bZIP53	94.7684	18225.1	-126.676	PSB7	94.7658	6657.01	89.3367
GoIS2	61.2131	617302	13237.8	P5CS	59.9954	608294	12599.8	TPL	59.9952	628489	13116.2	PSBW	59.9953	638737	7104.82	bZIP53	59.993	563994	10772.2	PSB7	59.9944	603840	11516.5
GoIS2	61.5175	613308	13600.6	P5CS	60.2976	606531	12708.5	TPL	60.2972	626132	13385.6	PSBW	60.2974	636760	7537.99	bZIP53	60.2954	563628	11053.7	PSB7	60.2969	602319	11793.8
GoIS2	61.8218	608588	13941.1	P5CS	60.5998	602488	12858.3	TPL	60.5991	623045	13689.1	PSBW	60.5995	635663	8028.45	bZIP53	60.5978	559918	11383.8	PSB7	60.5994	599817	12071.8
GoIS2	62.1261	604219	14237.9	P5CS	60.9019	600017	13056.8	TPL	60.9011	618705	14012.3	PSBW	60.9016	633637	8626.52	bZIP53	60.9002	557470	11755	PSB7	60.902	594315	12345.1
GoIS2	62.4305	600527	14481	P5CS	61.2041	595230	13301.8	TPL	61.2031	615543	14333.7	PSBW	61.2037	630783	9357.48	bZIP53	61.2026	554410	12146.6	PSB7	61.2045	591834	12620.2
GoIS2	62.7348	594490	14675.1	P5CS	61.5063	592221	13577.4	TPL	61.5051	611054	14629.5	PSBW	61.5058	629553	10205.8	bZIP53	61.505	550934	12530.5	PSB7	61.507	588343	12911.4
GoIS2	63.0391	590735	14834.7	P5CS	61.8085	587995	13856.9	TPL	61.807	606541	14878.9	PSBW	61.8079	626248	11115.3	bZIP53	61.8074	546894	12880.8	PSB7	61.8095	584723	13228.4
GoIS2	63.3435	586295	14975.9	P5CS	62.1106	582549	14111.9	TPL	62.109	601204	15073.4	PSBW	62.11	622210	12008	bZIP53	62.1098	542867	13183	PSB7	62.1121	580459	13566.2
GoIS2	63.6478	581533	15106.2	P5CS	62.4128	577752	14318.1	TPL	62.411	596920	15220.7	PSBW	62.4122	617649	12809.8	bZIP53	62.4122	538174	13435.4	PSB7	62.4146	576043	13903.8
GoIS2	63.9521	577185	15218.8	P5CS	62.715	573913	14461.4	TPL	62.713	590999	15342.1	PSBW	62.7143	613510	13472.5	bZIP53	62.7146	534872	13643.2	PSB7	62.7171	572271	14212.9
GoIS2	64.2565	571541	15305.7	P5CS	63.0172	568726	14538.2	TPL	63.0149	586811	15463.5	PSBW	63.0164	609425	13981.6	bZIP53	63.0169	529905	13814.7	PSB7	63.0196	567180	14481.4
GoIS2	64.5608	566974	15359.2	P5CS	63.3194	563601	14550.8	TPL	63.3169	582502	15602.9	PSBW	63.3185	603538	14352.3	bZIP53	63.3193	526635	13954.1	PSB7	63.3222	562547	14665.4
GoIS2	64.8652	562024	15377.8	P5CS	63.6215	559998	14506.4	TPL	63.6189	576918	15760.4	PSBW	63.6206	599323	14616.8	bZIP53	63.6217	521461	14062	PSB7	63.6247	557770	14763.9
GoIS2	65.1695	555938	15370.1	P5CS	63.9237	555121	14419.8	TPL	63.9209	572569	15917.5	PSBW	63.9227	593889	14810.6	bZIP53	63.9241	517282	14137.6	PSB7	63.9272	553228	14792.8
GoIS2	65.4738	551582	15350.6	P5CS	64.2259	549512	14316.8	TPL	64.2228	567480	16042.9	PSBW	64.2248	590546	14977.6	bZIP53	64.2265	512550	14181.6	PSB7	64.2297	547587	14776.9
GoIS2	65.7782	547231	15333	P5CS	64.5281	545517	14230.6	TPL	64.5248	562713	16105.6	PSBW	64.5269	583132	15124.9	bZIP53	64.5289	508162	14196.5	PSB7	64.5322	543851	14737.6
GoIS2	66.0825	541526	15324.2	P5CS	64.8303	541327	14190.2	TPL	64.8268	556852	16087.4	PSBW	64.829	579343	15254.8	bZIP53	64.8313	503979	14186.1	PSB7	64.8348	539225	14686.4
GoIS2	66.3868	536962	15323.7	P5CS	65.1324	537668	14206.5	TPL	65.1288	550917	15990.4	PSBW	65.1311	573964	15370.2	bZIP53	65.1337	499517	14157.5	PSB7	65.1373	534398	14625.4
GoIS2	66.6912	531903	15328.3	P5CS	65.4346	533285	14268.4	TPL	65.4307	546860	15838.1	PSBW	65.4332	568308	15471.7	bZIP53	65.4361	494780	14122	PSB7	65.4398	530154	14556.7
GoIS2	66.9955	526726	15335.9	P5CS	65.7368	528801	14351.2	TPL	65.7327	541499	15668.5	PSBW	65.7353	564490	15561.6	bZIP53	65.7385	489924	14093	PSB7	65.7423	524451	14490
GoIS2	67.2998	521843	15347.9	P5CS	66.039	522989	14432.8	TPL	66.0347	536113	15524.1	PSBW	66.0374	557965	15645.7	bZIP53	66.0409	486159	14078.2	PSB7	66.0449	519597	14440.2
GoIS2	67.6042	517352	15364.9	P5CS	66.3411	518887	14504.6	TPL	66.3367	531220	15437	PSBW	66.3395	554421	15731.6	bZIP53	66.3433	482196	14072.6	PSB7	66.3474	517091	14417.4
GoIS2	67.9085	512646	15383.9	P5CS	66.6433	515382	14569.8	TPL	66.6386	526804	15416.5	PSBW	66.6416	549064	15824.4	bZIP53	66.6457	477854	14059	PSB7	66.6499	511842	14417.3
GoIS2	68.2128	507399	15398.2	P5CS	66.9455	510441	14633.7	TPL	66.9406	522842	15442.6	PSBW	66.9437	543592	15921.8	bZIP53	66.9481	472581	14018.5	PSB7	66.9524	506320	14422.7
GoIS2	68.5172	502739	15403.4	P5CS	67.2477	505941	14693.4	TPL	67.2426	518490	15474.2	PSBW	67.2459	539109	16010.2	bZIP53	67.2505	467994	13945.1	PSB7	67.255	502431	14415.4
GoIS2	68.8215	497309	15403	P5CS	67.5499	501617	14737	TPL	67.5446	511629	15471.6	PSBW	67.548	533535	16067.1	bZIP53	67.5529	463272	13851.3	PSB7	67.5575	497173	14391.7
GoIS2	69.1258	492563	15410.6	P5CS	67.852	496059	14749.3	TPL	67.8465	506659	15419.1	PSBW	67.8501	528679	16069.6	bZIP53	67.8553	459098	13761.1	PSB7	67.86	491916	14366.1
GoIS2	69.4302	487965	15442.7	P5CS	68.1542	492223	14720.2	TPL	68.1485	501658	15334.5	PSBW	68.1522	522966	16006.8	bZIP53	68.1577	455911	13694.7	PSB7	68.1625	488496	14362.5
GoIS2	69.7345	483730	15507.7	P5CS	68.4564	487373	14651.2	TPL	68.4505	497816	15256.9	PSBW	68.4543	517844	15890.9	bZIP53	68.4601	451353	13656.1	PSB7	68.465	484795	14398.8
GoIS2	70.0388	479580	15597.3	P5CS	68.7586	482159	14556.6	TPL	68.7525	493135	15222.9	PSBW	68.7564	513234	15759.2	bZIP53	68.7625	446526	13634.6	PSB7	68.7676	479118	14475.1
GoIS2	70.3432	473468	15688	P5CS	69.0608	478390	14459.9	TPL	69.0544	488287	15246.8	PSBW	69.0585	507965	15663.5	bZIP53	69.0648	442517	13613.3	PSB7	69.0701	474574	14572.9
GoIS2	70.6475	468663	15751.7	P5CS	69.3629	473090	14385.9	TPL	69.3564	483762	15315.9	PSBW	69.3606	503474	15648.2	bZIP53	69.3672	438418	13580.4	PSB7	69.3726	471218	14662.6
GoIS2	70.9518	463749	15768.4	P5CS	69.6651	469821	14350.9	TPL	69.6584	478607	15401.4	PSBW	69.6627	500391	15728.9	bZIP53	69.6696	433980	13533	PSB7	69.6751	465452	14716.2
GoIS2	71.2562	458795	15733.9	P5CS	69.9673	465065	14357.1	TPL	69.9604	473873	15472.7	PSBW	69.9648	494504	15883.6	bZIP53	69.972	430695	13474	PSB7	69.9777	461053	14716.5
GoIS2	71.5605	453772	15658.9	P5CS	70.2695	460957	14392.8	TPL	70.2623	468989	15509.1	PSBW	70.2669	489406	16061.9	bZIP53	70.2744	425237	13406.9	PSB7	70.2802	455663	14661.6
GoIS2	71.8648	448504	15560.9	P5CS	70.5716	455628	14439.9	TPL	70.5643	464047	15503.2	PSBW	70.569	483263	16208.2	bZIP53	70.5768	421538	13331.7	PSB7	70.5827	452019	14563.7
GoIS2	72.1692	444747	15457.4	P5CS	70.8738	451288	14480.8	TPL	70.8663	459697	15460.4	PSBW	70.8711	479476	16283.9	bZIP53	70.8792	417954	13245.1	PSB7	70.8852	446758	14442.8
GoIS2	72.4735	439461	15360.8	P5CS	71.176	446802	14502.5	TPL	71.1683	454231	15394.3	PSBW	71.1732	473804	16278.1	bZIP53	71.1816	412754	13146.8	PSB7	71.1878	441976	14319
GoIS2	72.7778	434391	15279	P5CS	71.4782	442976	14495.8	TPL	71.4702	448935	15322.1	PSBW	71.4753	468912	16204.8	bZIP53	71.484	408582	13045.3	PSB7	71.4903	437619	14206.1
GoIS2	73.0822	429507	15217.8	P5CS	71.7804	437236	14452.8	TPL	71.7722	445070	15258.2	PSBW	71.7775	462745	16092.5	bZIP53	71.7864	404040	12960.2	PSB7	71.7928	433253	14114.7
GoIS2	73.3865	425158	15181.5	P5CS	72.0825	433250	14367.4	TPL	72.0742	440809	15208.8	PSBW	72.0796	459185	15970.3	bZIP53	72.0888	400996	12913.9	PSB7	72.0953	428818	14034.2
GoIS2	73.6909	420383	15170.4	P5CS	72.3847	428689	14239.3	TPL	72.3762	434877	15172.8	PSBW	72.3817	453576	15856.9	bZIP53	72.3912	397143	12920.5	PSB7	72.3978	423930	13954
GoIS2	73.9952	415293	15177.2	P5CS	72.6869	424238	14078.8	TPL	72.6781	429597	15144.7	PSBW	72.6838	448962	15755.3	bZIP53	72.6936	393381	12974.9	PSB7	72.7004	420068	13866.6
GoIS2	74.2995	411020	15187.1	P5CS	72.9891	419352	13910.5	TPL	72.9801	425228	15117.6	PSBW	72.9859	444326	15657.5	bZIP53	72.996	388774	13051.5	PSB7	73.0029	415404	13772.3
GoIS2	74.6039	406371	15183.5	P5CS	73.2912	415495	13767.3	TPL	73.2821	421426	15082.8	PSBW	73.288	438601	15555.7	bZIP53	73.2984	384889	13117.4	PSB7	73.3054	410942	13680.3
GoIS2	74.9082	400510	15157.8	P5CS	73.5934	411614	13680.6	TPL	73.5841	416061	15028.3	PSBW	73.5901	433909	15456.4	bZIP53	73.6008	380059	13146	PSB7	73.6079	407677	13605.5
GoIS2	75.2125	395610	15113.6	P5CS	73.8956	407465	13669.4	TPL	73.886	410583	14940.7	PSBW	73.8922	428601	15384.5	bZIP53	73.9032	376671	13128.7	PSB7	73.9105	402978	13559.7
GoIS2	75.5169	391668	15069.1	P5CS	74.1978	403911	13730.1	TPL	74.188	406591	14814.8	PSBW	74.1943	425226	15377.3	bZIP53	74.2056	372338	13075.8	PSB7	74.213	398562	13544.9
GoIS2	75.8212	386854	15042.9	P5CS	74.5	399134	13836.1	TPL	74.49	401182	14662.7	PSBW	74.4964	421393	15475.2	bZIP53	74.5079	368137	13008.4	PSB7	74.5155	394956	13550.9
GoIS2	76.1255	383117	15042	P5CS	74.8021	394999	13946.2	TPL	74.792	396900	14514.7	PSBW	74.7985	414262	15722	bZIP53	74.8103	364400	12948.8	PSB7	74.818	390171	13560.4
GoIS2	76.4299	377126	15057.8	P5CS	75.1043	390227	14020.6	TPL	75.0939	392794	14408.6	PSBW	75.1006	411079	16183.4	bZIP53	75.1127	360017	12913.4	PSB7	75.1205	385195	13558.4
GoIS2	76.7342	371985	15071.8	P5CS	75.4065	385988	14033.8	TPL	75.3959	389163	14372.1	PSBW	75.4027	404925	16980.7	bZIP53	75.4151	356059	12908.3	PSB7	75.4231	380975	13541.4
GoIS2	77.0385	368796	15066.8	P5CS	75.7087	380473	13983.4	TPL	75.6979	383862	14408.7	PSBW	75.7048	400151	18329.3	bZIP53	75.7175	352941	12928.9	PSB7	75.7256	377218	13518.9
GoIS2	77.3429	363541	15034.7	P5CS	76.0108	376853	13889.3	TPL	75.9999	380159	14495.6	PSBW	76.0069	395100	20566.9	bZIP53	76.0199	348117	12962.1	PSB7	76.0281	373362	13506.8
GoIS2	77.6472	358185	14980	P5CS	76.313	372805	13780.6	TPL	76.3018	374500	14594.7	PSBW	76.3091	389455	24156.9	bZIP53	76.3223	343952	12993.5	PSB7	76.3306	368441	13516.9
GoIS2	77.9515	354557	14917.2	P5CS	76.6152	367833	13684.5	TPL	76.6038	369907	14669.4	PSBW	76.6112	382478	29645	bZIP53	76.6247	339624	13015.6	PSB7	76.6332	364792	13550.3
GoIS2	78.2559	349242	14868.5	P5CS	76.9174	363714	13618.1	TPL	76.9058	364764	14697.2	PSBW	76.9133	375931	37547.6	bZIP53	76.9271	335824	13030.4	PSB7	76.9357	360157	13597
GoIS2	78.5602	344908	14861.9	P5CS	77.2196	360260	13586.4	TPL	77.2078	360779	14671.9	PSBW	77.2154	366940	48167.6	bZIP53	77.2295	332727	13046.8	PSB7	77.2382	355553	13642.6
GoIS2	78.8645	341422	14931.7	P5CS	77.5217	355342	13592.4	TPL	77.5097	356614	14597.6	PSBW	77.5175	354086	61369.5	bZIP53	77.5319	328171	13074.5	PSB7	77.5407	351834	13675.7
GoIS2	79.1689	335246	15121.3	P5CS	77.8239	349555	13651.1	TPL	77.8117	351029	14481.2	PSBW	77.8196	334074	76395	bZIP53	77.8343	323749	13123.3	PSB7	77.8433	347344	13693.3
GoIS2	79.4732	331122	15470	P5CS	78.1261	347861	13808.3	TPL	78.1137	347600	14329.8	PSBW	78.1217	305231	91819.8	bZIP53	78.1367	319630	13211.1	PSB7	78.1458	343002	13702.6
GoIS2	79.7775	326574	16049.1	P5CS	78.4283	341517	14162.8	TPL	78.4157	342826	14152.3	PSBW	78.4238	264314	105719	bZIP53	78.4391	316033	13378.8	PSB7	78.4483	338384	13720
GoIS2	80.0819	322178	16938.5	P5CS	78.7305	338257	14894.2	TPL	78.7176	337668	13962.9	PSBW	78.7259	220071	116034	bZIP53	78.7415	311849	13703.8	PSB7	78.7508	334550	13766.5
GoIS2	80.3862	317699	18246.5	P5CS	79.0326	334054	16292.2	TPL	79.0196	335756	13780.2	PSBW	79.028	175711	121035	bZIP53	79.0439	307618	14310.3	PSB7	79.0533	330988	13859.1
GoIS2	80.6906	311412	20146.9	P5CS	79.3348	329416	18792.4	TPL	79.3216	330616	13623	PSBW	79.3301	130113	119744	bZIP53	79.3463	304310	15378.6	PSB7	79.3559	326161	14003
GoIS2	80.9949	303873	22929.1	P5CS	79.637	324446	22968	TPL	79.6236	326053	13507.3	PSBW	79.6322	94534	112178	bZIP53	79.6487	300342	17160.1	PSB7	79.6584	321795	14185.3
GoIS2	81.2992	296796	27019.9	P5CS	79.9392	319753	29439.8	TPL	79.9255	321862	13443.3	PSBW	79.9343	64493.6	99348.7	bZIP53	79.9511	294569	19995.7	PSB7	79.9609	317190	14396.5
GoIS2	81.6036	289866	32918.2	P5CS	80.2413	313066	38668.2	TPL	80.2275	318906	13435.8	PSBW	80.2364	43802.9	83026.9	bZIP53	80.2534	288432	24314.1	PSB7	80.2634	311696	14587.5
GoIS2	81.9079	282868	41003.3	P5CS	80.5435	307466	50651.1	TPL	80.5295	314149	13485.5	PSBW	80.5385	33948.1	65336	bZIP53	80.5558	281764	30572.4	PSB7	80.566	307984	14734.9
GoIS2	82.2122	273717	51242.4	P5CS	80.8457	294668	64632.4	TPL	80.8315	310851	13597.8	PSBW	80.8407	30183.1	48297.6	bZIP53	80.8582	274255	39099.9	PSB7	80.8685	301759	14834.8
GoIS2	82.5166	260248	62914.3	P5CS	81.1479	273203	78990.3	TPL	81.1334	304493	13800.3	PSBW	81.1428	29077.8	33447.3	bZIP53	81.1606	263934	49853.8	PSB7	81.171	298557	14903.7
GoIS2	82.8209	235716	74518.5	P5CS	81.4501	234064	91445.6	TPL	81.4354	302052	14170.9	PSBW	81.4449	28047.1	21623.3	bZIP53	81.463	247473	62169.9	PSB7	81.4735	293128	14971.7
GoIS2	83.1252	194792	84000.6	P5CS	81.7522	181670	99600.2	TPL	81.7374	297038	14872.1	PSBW	81.747	27068.7	13208.6	bZIP53	81.7654	219770	74650.8	PSB7	81.7761	288808	15073.7
GoIS2	83.4296	148788	89288.9	P5CS	82.0544	133728	101641	TPL	82.0394	293401	16179.5	PSBW	82.0491	26520.9	8088.92	bZIP53	82.0678	179543	85323.4	PSB7	82.0786	284532	15244.9
GoIS2	83.7339	101502	88962.8	P5CS	82.3566	89327.3	96929.1	TPL	82.3413	288358	18500.3	PSBW	82.3512	25492	4841.33	bZIP53	82.3702	134341	92094	PSB7	82.3811	279967	15528
GoIS2	84.0382	61502.2	82766.2	P5CS	82.6588	55918.2	86220	TPL	82.6433	284665	22339.3	PSBW	82.6533	24709	2884.25	bZIP53	82.6726	93419	93368.7	PSB7	82.6836	274082	15996.4
GoIS2	84.3426	37049.4	71726.6	P5CS	82.961	35394.4	71425.7	TPL	82.9453	279101	28197.8	PSBW	82.9554	24529	1743.97	bZIP53	82.975	59181.2	88592.1	PSB7	82.9861	270741	16792
GoIS2	84.6469	28862.9	57816.7	P5CS	83.2631	29506.1	55023.1	TPL	83.2473	274110	36384.4	PSBW	83.2575	25734.6	1094.54	bZIP53	83.2774	36177	78464.3	PSB7	83.2887	263679	18165.1
GoIS2	84.9512	27450.3	43318.6	P5CS	83.5653	28435.8	39358.7	TPL	83.5492	264558	46765.5	PSBW	83.5596	24407.4	735.428	bZIP53	83.5798	27191.5	64734.3	PSB7	83.5912	260053	20492.7
GoIS2	85.2556	24758.9	30173.2	P5CS	83.8675	27267.9	26109	TPL	83.8512	251909	58550.7	PSBW	83.8617	24957.6	547.103	bZIP53	83.8822	24682	49659.2	PSB7	83.8937	255264	24243.9
GoIS2	85.5599	24473.5	19569.2	P5CS	84.1697	27725.5	16054.4	TPL	84.1532	229201	70248.3	PSBW	84.1638	23853.5	454.346	bZIP53	84.1846	23904.6	35362	PSB7	84.1962	249388	29873.7
GoIS2	85.8642	24642.3	11709.9	P5CS	84.4718	27851	9214.68	TPL	84.4552	192918	79899.7	PSBW	84.4659	24002.8	407.622	bZIP53	84.487	23833.3	23337.4	PSB7	84.4988	241613	37647.8
GoIS2	86.1686	25275.1	6402.07	P5CS	84.774	27923.6	4990.29	TPL	84.7571	147985	85581.2	PSBW	84.768	23921.2	377.325	bZIP53	84.7894	23470.9	14253.6	PSB7	84.8013	228757	47438.5
GoIS2	86.4729	25042.6	3239.84	P5CS	85.0762	26336.2	2626.24	TPL	85.0591	103370	86001.3	PSBW	85.0701	23730.1	351.577	bZIP53	85.0918	23786.9	8090.32	PSB7	85.1038	209769	58558.1
GoIS2	86.7772	24300.9	1539.52	P5CS	85.3784	26834.6	1436.03	TPL	85.3611	69128.8	80934.8	PSBW	85.3723	22912.2	331.482	bZIP53	85.3942	22951.6	4281.57	PSB7	85.4063	174677	69708.2
GoIS2	87.0816	24316.4	726.096	P5CS	85.6806	26979.9	898.632	TPL	85.6631	45204.5	71287.4	PSBW	85.6744	23381.1	323.023	bZIP53	85.6966	22508.5	2150.37	PSB7	85.7088	131620	79119
GoIS2	87.3859	24408.7	392.755	P5CS	85.9827	25967.7	673.868	TPL	85.965	33475	58772.9	PSBW	85.9765	23688.7	328.279	bZIP53	85.999	23047.3	1085.51	PSB7	86.0114	86212.5	84905.9
GoIS2	87.6902	24714.1	288.156	P5CS	86.2849	26246	565.757	TPL	86.267	29279.2	45369.6	PSBW	86.2786	22162.3	340.157	bZIP53	86.3013	22943.4	625.771	PSB7	86.3139	51708.9	85591.4
GoIS2	87.9946	23681.2	274.381	P5CS	86.5871	24675.2	476.652	TPL	86.569	27746.1	32798.1	PSBW	86.5807	22608.4	344.047	bZIP53	86.6037	22141.7	463.544	PSB7	86.6164	31610.1	80621.9
GoIS2	88.2989	23351.3	284.412	P5CS	86.8893	25600.4	371.41	TPL	86.871	26963.7	22199.2	PSBW	86.8828	21989.5	325.927	bZIP53	86.9061	21157.3	409.624	PSB7	86.9189	26196.6	70642.6
GoIS2	88.6032	23366	291.084	P5CS	87.1915	25598.9	252.367	TPL	87.1729	26903.1	14057.1	PSBW	87.1849	21835.3	281.631	bZIP53	87.2085	20659.9	359.029	PSB7	87.2215	23162.1	57356.1
GoIS2	88.9076	24115.9	286.893	P5CS	87.4936	25172.8	139.985	TPL	87.4749	26673.8	8309.57	PSBW	87.487	22298.1	220.603	bZIP53	87.5109	21175.8	270.224	PSB7	87.524	23144.5	42994
GoIS2	89.2119	22415.9	270.688	P5CS	87.7958	24880.4	57.2188	TPL	87.7769	26579.6	4580.78	PSBW	87.7891	22152	161.06	bZIP53	87.8133	21181.5	149.551	PSB7	87.8265	22702.7	29634.8
GoIS2	89.5163	23756.5	240.082	P5CS	88.098	25936.4	18.7314	TPL	88.0789	26237.3	2353.02	PSBW	88.0912	21421.8	119.662	bZIP53	88.1157	21596.1	30.4355	PSB7	88.129	22332.2	18677.4
GoIS2	89.8206	22648.8	190.991	P5CS	88.4002	25302.2	26.415	TPL	88.3808	26537.4	1133.37	PSBW	88.3933	22130.8	102.339	bZIP53	88.4181	20707.7	-52.0684	PSB7	88.4316	22936.6	10942.2
GoIS2	90.1249	22155.7	123.222	P5CS	88.7023	24445.9	70.3086	TPL	88.6828	26142.4	532.737	PSBW	88.6954	21955.8	101.921	bZIP53	88.7205	21247.8	-81.2373	PSB7	88.7341	22426.7	6095.45
GoIS2	90.4293	22028.4	46.2871	P5CS	89.0045	25416.4	132.628	TPL	88.9848	26650.8	281.889	PSBW	88.9975	20927.1	103.799	bZIP53	89.0229	20453.4	-64.2803	PSB7	89.0366	22388.9	3220.25
GoIS2	90.7336	23659.9	-21.1738	P5CS	89.3067	24848.9	192.741	TPL	89.2868	26173.8	211.281	PSBW	89.2996	20685.8	95.8906	bZIP53	89.3253	20494.4	-24.375	PSB7	89.3391	20971.2	1669.82
GoIS2	91.0379	22271.9	-59.6826	P5CS	89.6089	24165.4	231.959	TPL	89.5887	25320.5	220.768	PSBW	89.6017	21439.9	76.3174	bZIP53	89.6277	20220.8	12.292	PSB7	89.6416	21607.7	889.896
GoIS2	91.3423	22514.2	-59.2666	P5CS	89.9111	24217.4	238.024	TPL	89.8907	25756.4	254.481	PSBW	89.9038	21753.9	53.1973	bZIP53	89.9301	20067.1	25.9375	PSB7	89.9442	21040.6	496.213
GoIS2	91.6466	22727.3	-24.3232	P5CS	90.2132	23815.7	208.716	TPL	90.1927	25391.7	283.667	PSBW	90.206	20869.3	36.8105	bZIP53	90.2325	19932.5	6.46777	PSB7	90.2467	21140.5	271.772
GoIS2	91.9509	22275.4	29.9141	P5CS	90.5154	24499	153.082	TPL	90.4947	25501.4	295.078	PSBW	90.5081	20772.8	30.5996	bZIP53	90.5349	19834.4	-46.417	PSB7	90.5492	21728.5	122.609
GoIS2	92.2553	21999.1	85.8115	P5CS	90.8176	23409	88.6455	TPL	90.7966	24530.6	283.129	PSBW	90.8102	20906.8	28.8867	bZIP53	90.8373	18752.1	-122.957	PSB7	90.8517	21672.9	23.5117
GoIS2	92.5596	21632.5	130.569	P5CS	91.1198	24363	35.0898	TPL	91.0986	24953	246.315	PSBW	91.1123	20357.3	23.0996	bZIP53	91.1397	20059	-203.266	PSB7	91.1543	20477.1	-26.335
GoIS2	92.8639	22559.4	158.416	P5CS	91.422	24098.1	7.09863	TPL	91.4006	24500.6	187.727	PSBW	91.4144	20555.9	10.9033	bZIP53	91.4421	20385.7	-261.044	PSB7	91.4568	21366.4	-28.8779
GoIS2	93.1683	20894.4	168.616	P5CS	91.7241	23533.9	9.81543	TPL	91.7026	24240.4	117.066	PSBW	91.7165	20851.4	0.344727	bZIP53	91.7445	19232	-272.77	PSB7	91.7593	21060.8	4.68652
GoIS2	93.4726	22084	162.64	P5CS	92.0263	23946.5	38.7578	TPL	92.0045	24692.5	50.2773	PSBW	92.0186	20493.8	5.95117	bZIP53	92.0468	20163.1	-228.886	PSB7	92.0618	21130.7	55.7783
GoIS2	93.7769	20727.6	143.233	P5CS	92.3285	23472.5	83.4561	TPL	92.3065	24298.3	4.77051	PSBW	92.3207	20694	39.9805	bZIP53	92.3492	18956.3	-140.049	PSB7	92.3644	20237.5	103.178
GoIS2	94.0813	21570.9	115.262	P5CS	92.6307	23358.8	132.154	TPL	92.6085	24458	-8.5127	PSBW	92.6228	19934.9	105.006	bZIP53	92.6516	19099	-33.9414	PSB7	92.6669	19817.8	128.025
GoIS2	94.3856	20750.2	85.9414	P5CS	92.9328	23475.6	175.244	TPL	92.9105	24698.7	8.12012	PSBW	92.9249	20727.8	192.027	bZIP53	92.954	18652.8	55.5537	PSB7	92.9694	20664.9	119.101
GoIS2	94.6899	21429.5	63.0186	P5CS	93.235	22859.7	206.545	TPL	93.2124	24144.7	38.2207	PSBW	93.227	19638.3	284.636	bZIP53	93.2564	18736.7	100.8	PSB7	93.2719	19982.5	77.2432
GoIS2	59.9949	516393	7882.6	P5CS	93.5372	22881.5	223.188	TPL	93.5144	23377.7	58.3115	PSBW	93.5291	19014.8	366.588	bZIP53	93.5588	17874.5	89.3359	PSB7	93.5744	20052	15.6582
GoIS2	60.2993	514739	8149.92	P5CS	93.8394	22949.6	225.189	TPL	93.8164	23348.9	49.7344	PSBW	93.8312	19682.4	428.844	bZIP53	93.8612	17910.5	27.1982	PSB7	93.877	20365.3	-45.6318
GoIS2	60.6037	514219	8440.54	P5CS	94.1416	22434.8	215.168	TPL	94.1184	23956.2	8.01855	PSBW	94.1333	18893.6	472.514	bZIP53	94.1636	18170.9	-63.5107	PSB7	94.1795	20520.1	-88.8926
GoIS2	60.9081	510517	8748.21	P5CS	94.4437	21914.3	197.89	TPL	94.4203	23898.8	-56.4326	PSBW	94.4354	18974.4	506.444	bZIP53	94.466	19102	-152.596	PSB7	94.482	20227.6	-106.163
GoIS2	61.2125	508532	9064.67	P5CS	94.7459	23050.3	179.161	TPL	94.7223	23405.4	-126.246	PSBW	94.7375	18930.6	541.332	bZIP53	94.7684	18600.6	-213.381	PSB7	94.7845	19611.5	-100.998
GoIS2	61.5169	504912	9380.39	P5CS	59.9941	554175	10922.7	TPL	59.9942	611351	13265.3	PSBW	59.994	548912	9393.94	bZIP53	59.9932	431499	7190.86	PSB7	59.9944	516640	10126.8
GoIS2	61.8213	502992	9683.93	P5CS	60.2962	551770	11154.9	TPL	60.2961	608860	13527.4	PSBW	60.2961	546693	9617.4	bZIP53	60.2956	430241	7448.51	PSB7	60.2969	514288	10399.1
GoIS2	62.1257	499336	9962.35	P5CS	60.5984	549215	11411.9	TPL	60.598	606191	13801.5	PSBW	60.5981	544400	9851.42	bZIP53	60.5979	428855	7760.58	PSB7	60.5994	510971	10690
GoIS2	62.4301	497038	10205.6	P5CS	60.9005	546129	11676.6	TPL	60.9	601373	14066.2	PSBW	60.9002	542691	10084.4	bZIP53	60.9003	425862	8134.29	PSB7	60.902	508452	10987
GoIS2	62.7345	492483	10412.6	P5CS	61.2026	542216	11931.5	TPL	61.2019	598038	14305.9	PSBW	61.2023	537871	10311.6	bZIP53	61.2027	425582	8555.79	PSB7	61.2045	506133	11275.3
GoIS2	63.0389	489961	10593.4	P5CS	61.5047	539188	12163.4	TPL	61.5038	593578	14515.1	PSBW	61.5044	534933	10536.9	bZIP53	61.5051	422015	8990.59	PSB7	61.507	502881	11541.3
GoIS2	63.3433	485440	10763.8	P5CS	61.8069	534748	12365	TPL	61.8057	589040	14696.9	PSBW	61.8064	532037	10766.8	bZIP53	61.8074	419885	9395.2	PSB7	61.8095	498245	11778.8
GoIS2	63.6477	483482	10934.6	P5CS	62.109	531112	12534.9	TPL	62.1076	584682	14859.5	PSBW	62.1085	529554	11003.6	bZIP53	62.1098	415906	9734.11	PSB7	62.1121	494997	11992.3
GoIS2	63.9521	480089	11105.1	P5CS	62.4111	526482	12676.2	TPL	62.4096	579976	15017.2	PSBW	62.4106	525119	11240.2	bZIP53	62.4122	413008	9992.92	PSB7	62.4146	490774	12194.9
GoIS2	64.2565	476188	11265.5	P5CS	62.7133	523034	12794.6	TPL	62.7115	575219	15177.3	PSBW	62.7126	521474	11463.4	bZIP53	62.7145	409039	10180.6	PSB7	62.7171	487938	12400.7
GoIS2	64.5609	471939	11407.1	P5CS	63.0154	519239	12896.7	TPL	63.0134	569722	15341.2	PSBW	63.0147	517708	11659.1	bZIP53	63.0169	407060	10322	PSB7	63.0196	484040	12629
GoIS2	64.8653	467943	11530.3	P5CS	63.3175	514105	12989.6	TPL	63.3153	566410	15504	PSBW	63.3168	514329	11818.3	bZIP53	63.3193	403083	10445.7	PSB7	63.3222	479598	12853.2
GoIS2	65.1697	464385	11644.2	P5CS	63.6197	510941	13078.5	TPL	63.6172	560764	15650.8	PSBW	63.6189	509797	11937.7	bZIP53	63.6216	399880	10575.4	PSB7	63.6247	476208	13053.6
GoIS2	65.4741	460864	11759.4	P5CS	63.9218	506302	13164.5	TPL	63.9192	556366	15761.7	PSBW	63.9209	505542	12018.8	bZIP53	63.924	396725	10725	PSB7	63.9272	471664	13211.8
GoIS2	65.7785	457110	11880.9	P5CS	64.2239	503065	13243.4	TPL	64.2211	551275	15821.4	PSBW	64.223	502265	12066.2	bZIP53	64.2264	393234	10891.8	PSB7	64.2297	467616	13318.9
GoIS2	66.0829	453201	12006.3	P5CS	64.526	498100	13305.7	TPL	64.523	545637	15827.2	PSBW	64.5251	497359	12088.5	bZIP53	64.5288	389712	11061.8	PSB7	64.5322	462612	13378.3
GoIS2	66.3873	448098	12130.1	P5CS	64.8282	494380	13342.8	TPL	64.8249	540926	15789.9	PSBW	64.8271	493616	12092.7	bZIP53	64.8311	386666	11222	PSB7	64.8348	458725	13402.1
GoIS2	66.6917	445218	12247.4	P5CS	65.1303	489768	13353.1	TPL	65.1268	536363	15728.1	PSBW	65.1292	488729	12095.1	bZIP53	65.1335	382710	11349.1	PSB7	65.1373	455614	13403.8
GoIS2	66.9961	441133	12355.2	P5CS	65.4324	485756	13344.9	TPL	65.4287	531344	15660.6	PSBW	65.4313	485140	12114.1	bZIP53	65.4359	379088	11424.1	PSB7	65.4398	450416	13393.2
GoIS2	67.3005	436456	12449.9	P5CS	65.7346	481292	13333.9	TPL	65.7307	525915	15601.3	PSBW	65.7334	481820	12162.7	bZIP53	65.7382	375094	11439.3	PSB7	65.7423	446189	13373.8
GoIS2	67.6049	432979	12527.7	P5CS	66.0367	478259	13334.5	TPL	66.0326	521516	15558.4	PSBW	66.0354	477419	12241.1	bZIP53	66.0406	370873	11400.6	PSB7	66.0449	442064	13342.9
GoIS2	67.9093	428722	12589.4	P5CS	66.3388	472908	13352.1	TPL	66.3345	516177	15535.6	PSBW	66.3375	474342	12335.1	bZIP53	66.343	367951	11323.6	PSB7	66.3474	438815	13293.5
GoIS2	68.2137	424914	12629.1	P5CS	66.641	470424	13380.3	TPL	66.6364	511382	15531.2	PSBW	66.6396	469399	12423.3	bZIP53	66.6454	364353	11227.9	PSB7	66.6499	433675	13217.7
GoIS2	68.5181	419918	12656.1	P5CS	66.9431	465564	13405.2	TPL	66.9383	507487	15537.9	PSBW	66.9416	465505	12489.2	bZIP53	66.9477	360027	11130.9	PSB7	66.9524	429427	13114
GoIS2	68.8224	416536	12685.3	P5CS	67.2452	461104	13413.9	TPL	67.2403	501634	15543.1	PSBW	67.2437	461210	12529.5	bZIP53	67.2501	356975	11046.2	PSB7	67.255	425156	12993.5
GoIS2	69.1268	413282	12731.7	P5CS	67.5473	456737	13400.3	TPL	67.5422	496953	15532.8	PSBW	67.5458	456759	12553.8	bZIP53	67.5525	353007	10982.3	PSB7	67.5575	421412	12881.4
GoIS2	69.4312	408047	12803.8	P5CS	67.8495	453037	13365.7	TPL	67.8441	492991	15497.5	PSBW	67.8478	453726	12573.8	bZIP53	67.8548	350524	10942.5	PSB7	67.86	417142	12810.3
GoIS2	69.7356	404959	12901	P5CS	68.1516	448914	13315.4	TPL	68.146	486415	15437.6	PSBW	68.1499	450053	12593.6	bZIP53	68.1572	346090	10926.5	PSB7	68.1625	413136	12807.1
GoIS2	70.04	401144	13014	P5CS	68.4537	445218	13257	TPL	68.4479	483033	15364.1	PSBW	68.452	444956	12605.5	bZIP53	68.4596	342967	10931.4	PSB7	68.465	410292	12877.6
GoIS2	70.3444	395586	13126.9	P5CS	68.7559	440134	13201.4	TPL	68.7499	477031	15295.4	PSBW	68.7541	441052	12597.5	bZIP53	68.7619	339533	10952.2	PSB7	68.7676	405344	12997.9
GoIS2	70.6488	392564	13218	P5CS	69.058	436126	13163.5	TPL	69.0518	473205	15249.7	PSBW	69.0561	437078	12562.2	bZIP53	69.0643	336146	10982.3	PSB7	69.0701	402558	13118.6
GoIS2	70.9532	388693	13263.5	P5CS	69.3601	432477	13160.4	TPL	69.3537	468940	15239.2	PSBW	69.3582	433108	12503.1	bZIP53	69.3667	333532	11014.2	PSB7	69.3726	397930	13183.5
GoIS2	71.2576	384119	13245.5	P5CS	69.6623	428860	13203.5	TPL	69.6556	463506	15267	PSBW	69.6603	429477	12432	bZIP53	69.6691	328660	11041.8	PSB7	69.6751	392377	13154.6
GoIS2	71.562	378948	13162.4	P5CS	69.9644	425447	13293.1	TPL	69.9575	458668	15327.8	PSBW	69.9623	426155	12365	bZIP53	69.9714	326094	11063.1	PSB7	69.9777	388716	13030.2
GoIS2	71.8664	374667	13035.2	P5CS	70.2665	419658	13416.2	TPL	70.2595	454745	15408.4	PSBW	70.2644	421192	12317.3	bZIP53	70.2738	321696	11081.2	PSB7	70.2802	384429	12843.7
GoIS2	72.1708	371151	12900.8	P5CS	70.5686	416671	13550.1	TPL	70.5614	450302	15489.6	PSBW	70.5665	417505	12299.7	bZIP53	70.5762	318975	11103.1	PSB7	70.5827	381344	12644.2
GoIS2	72.4752	368420	12794.8	P5CS	70.8708	411907	13668.4	TPL	70.8633	444634	15549.1	PSBW	70.8686	414133	12313.3	bZIP53	70.8785	315557	11136.1	PSB7	70.8852	377271	12471.1
GoIS2	72.7796	363675	12734.5	P5CS	71.1729	408379	13746.4	TPL	71.1652	439895	15567.5	PSBW	71.1706	411457	12346.5	bZIP53	71.1809	310845	11186.8	PSB7	71.1878	373715	12343.9
GoIS2	73.084	359652	12714.9	P5CS	71.475	403681	13768.2	TPL	71.4671	435328	15536.4	PSBW	71.4727	406510	12378.6	bZIP53	71.4833	307867	11260.5	PSB7	71.4903	368895	12258.5
GoIS2	73.3884	354879	12718	P5CS	71.7772	397842	13731.5	TPL	71.7691	429966	15463.2	PSBW	71.7748	400919	12391.6	bZIP53	71.7857	303808	11360.4	PSB7	71.7928	364638	12199.8
GoIS2	73.6928	351136	12726.4	P5CS	72.0793	395160	13648.9	TPL	72.071	424831	15369.7	PSBW	72.0768	398105	12381.9	bZIP53	72.088	301169	11485.4	PSB7	72.0953	361664	12165.5
GoIS2	73.9972	347350	12730.4	P5CS	72.3814	390495	13542	TPL	72.3729	420259	15282.9	PSBW	72.3789	394262	12360.4	bZIP53	72.3904	296721	11627.3	PSB7	72.3978	357772	12159.4
GoIS2	74.3016	343250	12726.3	P5CS	72.6836	386711	13433.4	TPL	72.6748	416280	15222.7	PSBW	72.681	390778	12341.2	bZIP53	72.6928	293147	11769	PSB7	72.7004	354930	12183.6
GoIS2	74.606	338775	12710.1	P5CS	72.9857	382249	13340.3	TPL	72.9767	411087	15193	PSBW	72.9831	386710	12328.1	bZIP53	72.9951	289153	11886.8	PSB7	73.0029	350105	12231.8
GoIS2	74.9104	335421	12677.1	P5CS	73.2878	378597	13271.6	TPL	73.2787	405818	15180.8	PSBW	73.2851	383035	12312.1	bZIP53	73.2975	286005	11954	PSB7	73.3054	345805	12290.9
GoIS2	75.2148	331082	12626.6	P5CS	73.5899	374055	13230.2	TPL	73.5806	401853	15163.7	PSBW	73.5872	378318	12283.2	bZIP53	73.5999	281686	11946.8	PSB7	73.6079	343128	12345.7
GoIS2	75.5192	325938	12568.3	P5CS	73.8921	370853	13213.6	TPL	73.8825	396580	15121.7	PSBW	73.8893	374146	12247.4	bZIP53	73.9022	277873	11851.1	PSB7	73.9105	339170	12384.9
GoIS2	75.8236	322684	12521.3	P5CS	74.1942	366348	13214.5	TPL	74.1844	392245	15048.3	PSBW	74.1913	370910	12233.6	bZIP53	74.2046	273365	11670.2	PSB7	74.213	334760	12403.6
GoIS2	76.128	319860	12505.3	P5CS	74.4963	362479	13223.3	TPL	74.4863	386205	14953.9	PSBW	74.4934	367320	12286.4	bZIP53	74.507	269673	11427.6	PSB7	74.5155	330335	12397.9
GoIS2	76.4324	315309	12522	P5CS	74.7985	358140	13229.5	TPL	74.7883	382713	14862.7	PSBW	74.7955	364214	12455.4	bZIP53	74.8094	266998	11160.9	PSB7	74.818	327720	12371.9
GoIS2	76.7368	311514	12562.3	P5CS	75.1006	354275	13225.5	TPL	75.0902	378585	14793	PSBW	75.0975	359603	12794.3	bZIP53	75.1117	262916	10909.2	PSB7	75.1205	321979	12330.9
GoIS2	77.0412	307266	12600.7	P5CS	75.4027	349485	13208.3	TPL	75.3921	374154	14749.9	PSBW	75.3996	355643	13381.9	bZIP53	75.4141	260726	10690.6	PSB7	75.4231	320466	12275.4
GoIS2	77.3456	302881	12616.5	P5CS	75.7048	346004	13178.9	TPL	75.694	369183	14725.7	PSBW	75.7017	350629	14359	bZIP53	75.7165	257130	10521.6	PSB7	75.7256	315272	12203.6
GoIS2	77.65	299091	12605.4	P5CS	76.007	342218	13141.4	TPL	75.9959	363516	14706.2	PSBW	76.0038	346679	15964.4	bZIP53	76.0188	252640	10405.1	PSB7	76.0281	311321	12114.7
GoIS2	77.9544	295563	12581.3	P5CS	76.3091	337461	13101.8	TPL	76.2979	359798	14680.2	PSBW	76.3058	342933	18551.5	bZIP53	76.3212	250419	10337.3	PSB7	76.3306	307037	12015
GoIS2	78.2588	291366	12569.1	P5CS	76.6112	333332	13070	TPL	76.5998	355442	14643	PSBW	76.6079	337750	22571.8	bZIP53	76.6236	246935	10320.3	PSB7	76.6332	304256	11920.2
GoIS2	78.5632	287885	12593.3	P5CS	76.9134	329061	13058.6	TPL	76.9017	350669	14593	PSBW	76.91	332279	28510.3	bZIP53	76.9259	244504	10359.4	PSB7	76.9357	301634	11848.8
GoIS2	78.8676	283426	12673.2	P5CS	77.2155	325791	13080.1	TPL	77.2036	346661	14526.5	PSBW	77.2121	324262	36761.9	bZIP53	77.2283	240565	10454.2	PSB7	77.2382	296607	11811.8
GoIS2	79.172	279892	12822.5	P5CS	77.5176	321589	13145.5	TPL	77.5055	341115	14440.2	PSBW	77.5141	315374	47455.4	bZIP53	77.5307	238272	10594	PSB7	77.5407	293680	11806.6
GoIS2	79.4764	275366	13056	P5CS	77.8198	316444	13267.9	TPL	77.8074	336531	14336.6	PSBW	77.8162	302210	60257.2	bZIP53	77.8331	233684	10762.2	PSB7	77.8433	289618	11821
GoIS2	79.7808	272076	13398.2	P5CS	78.1219	313661	13471.3	TPL	78.1094	333158	14226.6	PSBW	78.1183	282059	74236.2	bZIP53	78.1354	230353	10943.7	PSB7	78.1458	285498	11844.5
GoIS2	80.0852	266859	13896.7	P5CS	78.424	308223	13808.3	TPL	78.4113	329595	14124.7	PSBW	78.4203	250583	87879.8	bZIP53	78.4378	226891	11157.4	PSB7	78.4483	282622	11877.5
GoIS2	80.3896	262903	14642.6	P5CS	78.7262	304490	14384.1	TPL	78.7132	324587	14038.6	PSBW	78.7224	210954	99314.7	bZIP53	78.7402	223836	11459.2	PSB7	78.7508	279174	11933.3
GoIS2	80.694	259244	15800.5	P5CS	79.0283	301041	15386.7	TPL	79.0151	320561	13964.6	PSBW	79.0245	170094	106701	bZIP53	79.0425	220407	11942.6	PSB7	79.0533	274542	12031.5
GoIS2	80.9984	253767	17645.4	P5CS	79.3304	295356	17119.8	TPL	79.317	316202	13890.9	PSBW	79.3265	125720	108679	bZIP53	79.3449	216781	12748.9	PSB7	79.3559	271870	12187.6
GoIS2	81.3028	248763	20584.4	P5CS	79.6325	291478	20022.2	TPL	79.619	311938	13808.5	PSBW	79.6286	90916.2	104732	bZIP53	79.6473	213104	14077.4	PSB7	79.6584	267618	12404.8
GoIS2	81.6072	242908	25126.7	P5CS	79.9347	286721	24639	TPL	79.9209	307761	13720.2	PSBW	79.9307	58301.4	95322.5	bZIP53	79.9497	208865	16191	PSB7	79.9609	264331	12684.5
GoIS2	81.9116	237871	31758.8	P5CS	80.2368	280877	31506.8	TPL	80.2228	303224	13642	PSBW	80.2328	34775.2	81785.9	bZIP53	80.252	204488	19400.7	PSB7	80.2634	260001	12973.5
GoIS2	82.216	231761	40713.8	P5CS	80.5389	274995	40933.7	TPL	80.5247	299398	13598.4	PSBW	80.5348	22776.1	66005.8	bZIP53	80.5544	198636	24002.1	PSB7	80.566	254183	13231.3
GoIS2	82.5204	223059	51689.7	P5CS	80.8411	266700	52717.3	TPL	80.8266	296676	13615.9	PSBW	80.8369	18211.4	49975	bZIP53	80.8568	191902	30150.9	PSB7	80.8685	250251	13431.6
GoIS2	82.8248	208016	63646.3	P5CS	81.1432	253324	65915.7	TPL	81.1286	291106	13726	PSBW	81.139	15924.8	35375.4	bZIP53	81.1591	182817	37693.5	PSB7	81.171	247089	13573.2
GoIS2	83.1292	181364	74831.4	P5CS	81.4453	229293	78820.9	TPL	81.4305	287310	13980.8	PSBW	81.441	15499.4	23293.5	bZIP53	81.4615	167930	46019.9	PSB7	81.4735	242192	13679.8
GoIS2	83.4336	145764	83123.1	P5CS	81.7475	188373	89238	TPL	81.7324	282879	14483.5	PSBW	81.7431	14838.2	14139	bZIP53	81.7639	146951	54033.9	PSB7	81.7761	238456	13787.2
GoIS2	83.738	103011	86624.2	P5CS	82.0496	143835	95041.1	TPL	82.0343	279177	15448.2	PSBW	82.0452	14018.4	8151	bZIP53	82.0663	114091	60319.6	PSB7	82.0786	233932	13931.3
GoIS2	84.0424	63614	84292.9	P5CS	82.3517	98094.2	94820	TPL	82.3362	274355	17212.8	PSBW	82.3473	14409.1	4414.31	bZIP53	82.3686	79811.7	63502.7	PSB7	82.3811	230271	14149.4
GoIS2	84.3468	33632.8	76333.3	P5CS	82.6538	60381.8	88358.1	TPL	82.6382	270549	20203.7	PSBW	82.6493	13984.8	2181.67	bZIP53	82.671	49370.1	62692.2	PSB7	82.6836	225620	14498.7
GoIS2	84.6512	18536.9	64155.8	P5CS	82.956	32288	76728.8	TPL	82.9401	265592	24938.3	PSBW	82.9514	13847.5	946.182	bZIP53	82.9734	26463.1	57812.6	PSB7	82.9861	220573	15089.9
GoIS2	84.9556	14594	49916.6	P5CS	83.2581	18568.2	61965.1	TPL	83.242	260183	31868.2	PSBW	83.2535	14273.5	320.402	bZIP53	83.2757	15318.8	49665.6	PSB7	83.2887	216722	16120.1
GoIS2	85.26	13496.7	35846.1	P5CS	83.5602	15873.6	46443.6	TPL	83.5439	253294	41156.1	PSBW	83.5555	14015.7	41.2266	bZIP53	83.5781	11376.6	39679.4	PSB7	83.5912	212677	17887.7
GoIS2	85.5644	12215.1	23655.1	P5CS	83.8624	14891.2	32236.6	TPL	83.8458	243801	52421	PSBW	83.8576	13959.3	-56.7188	bZIP53	83.8805	11311.1	29458.4	PSB7	83.8937	207728	20766.3
GoIS2	85.8688	12374.5	14232.1	P5CS	84.1645	14378.9	20671.1	TPL	84.1478	228755	64571.1	PSBW	84.1597	13269.1	-72.0215	bZIP53	84.1828	11317.9	20332.2	PSB7	84.1962	203380	25127.1
GoIS2	86.1731	12614.2	8137.25	P5CS	84.4666	15053.9	12217.6	TPL	84.4497	201954	75864.1	PSBW	84.4618	13024.5	-59.54	bZIP53	84.4852	10831.7	13080.6	PSB7	84.4988	196513	31208.7
GoIS2	86.4775	12321.9	4404.15	P5CS	84.7687	14614	6666.9	TPL	84.7516	162349	84265	PSBW	84.7638	13720.5	-45.3398	bZIP53	84.7876	10255.6	7702.28	PSB7	84.8013	186389	38959
GoIS2	86.7819	11858.7	2273.91	P5CS	85.0709	13889.4	3358.03	TPL	85.0535	117580	88015.8	PSBW	85.0659	12796.1	-37.4922	bZIP53	85.09	10035.5	4136.09	PSB7	85.1038	171389	47891.4
GoIS2	87.0863	11749.1	1169.59	P5CS	85.373	14418.4	1584.39	TPL	85.3554	77390	86193.1	PSBW	85.368	12252	-35.3555	bZIP53	85.3923	10582	2067.2	PSB7	85.4063	144961	57015.3
GoIS2	87.3907	11711.8	645.698	P5CS	85.6751	13954.3	738.569	TPL	85.6574	45351.2	79006.1	PSBW	85.67	13236.3	-36.9414	bZIP53	85.6947	11041.4	1006.36	PSB7	85.7088	110675	64909.5
GoIS2	87.6951	11473.2	411.108	P5CS	85.9773	14040.8	384.932	TPL	85.9593	27835.9	67709	PSBW	85.9721	11771	-42.8174	bZIP53	85.9971	10248.3	548.02	PSB7	86.0114	72856.9	69985.9
GoIS2	87.9995	11129.4	301.705	P5CS	86.2794	12975.7	251.886	TPL	86.2612	21446.9	54192.2	PSBW	86.2742	12533.3	-55.7285	bZIP53	86.2994	9282.72	398.769	PSB7	86.3139	42912.5	70922.3
GoIS2	88.3039	10920.7	238.405	P5CS	86.5815	12869.6	190.98	TPL	86.5631	18679	40441.6	PSBW	86.5762	11343.9	-77.5137	bZIP53	86.6018	9513.64	366.38	PSB7	86.6164	27223.7	67127.5
GoIS2	88.6083	11271.2	190.48	P5CS	86.8837	13025.7	134.21	TPL	86.865	18731.8	28072.2	PSBW	86.8783	12297.8	-106.61	bZIP53	86.9042	9034.45	340.158	PSB7	86.9189	20778.3	59026.9
GoIS2	88.9127	10926.9	150.343	P5CS	87.1858	12994.8	61.0723	TPL	87.167	18822.9	18060.3	PSBW	87.1804	11798.9	-138.787	bZIP53	87.2066	8822.36	272.887	PSB7	87.2215	20528.3	47990.1
GoIS2	89.2171	10238.3	118.269	P5CS	87.4879	11852.8	-24.335	TPL	87.4689	18223.8	10891.3	PSBW	87.4825	11839.5	-170.322	bZIP53	87.5089	9215.03	162.72	PSB7	87.524	19471.1	35901.6
GoIS2	89.5215	11032.8	93.9902	P5CS	87.79	12773.4	-108.552	TPL	87.7708	18253.4	6180.22	PSBW	87.7845	11380.7	-199.846	bZIP53	87.8113	8780.2	33.373	PSB7	87.8265	19426.8	24568
GoIS2	89.8259	11211.9	73.4199	P5CS	88.0922	12746.5	-178.078	TPL	88.0727	16913.9	3285.38	PSBW	88.0866	10909.5	-226.313	bZIP53	88.1137	9237.5	-84.7783	PSB7	88.129	20702.1	15237.4
GoIS2	90.1303	9658.9	50.1162	P5CS	88.3943	12384	-223.844	TPL	88.3746	17658.7	1641.26	PSBW	88.3887	11327.6	-245.484	bZIP53	88.416	9009.23	-168.36	PSB7	88.4316	19436.4	8726.96
GoIS2	90.4347	10277.5	19.8955	P5CS	88.6964	11729.9	-242.413	TPL	88.6765	17509	770.12	PSBW	88.6908	11974.1	-250.141	bZIP53	88.7184	9130.47	-207.3	PSB7	88.7341	20266.6	4617.17
GoIS2	90.7391	10236.3	-15.0273	P5CS	88.9986	12304.5	-236.14	TPL	88.9785	17168.2	340.198	PSBW	88.9928	11186.1	-236.108	bZIP53	89.0208	9160.32	-204.536	PSB7	89.0366	19049.6	2208.08
GoIS2	91.0435	10410	-46.2471	P5CS	89.3007	13085.6	-213.47	TPL	89.2804	17217.8	152.799	PSBW	89.2949	10780.6	-209.349	bZIP53	89.3232	8668.4	-171.501	PSB7	89.3391	19381.6	940.325
GoIS2	91.3479	10366.9	-64.29	P5CS	89.6028	11231.2	-187.896	TPL	89.5823	17554.3	97.125	PSBW	89.597	10993.2	-186.395	bZIP53	89.6255	8990.2	-122.262	PSB7	89.6416	18985.1	339.496
GoIS2	91.6523	9853.9	-65.125	P5CS	89.905	11978.3	-172.895	TPL	89.8842	17601.4	106.937	PSBW	89.899	10289	-185.348	bZIP53	89.9279	8338.97	-68.9326	PSB7	89.9442	19205	83.7305
GoIS2	91.9567	10224.8	-53.4531	P5CS	90.2071	10730.4	-173.924	TPL	90.1861	16280.6	136.25	PSBW	90.2011	10014.8	-213.162	bZIP53	90.2303	9130.27	-19.9668	PSB7	90.2467	19333.3	-7.00977
GoIS2	92.2611	10154	-40.6807	P5CS	90.5092	11914.4	-184.032	TPL	90.4881	15768.4	153.481	PSBW	90.5032	10860.7	-259.205	bZIP53	90.5326	8314.08	19.0508	PSB7	90.5492	19365.7	-19.0752
GoIS2	92.5655	9652.88	-38.9639	P5CS	90.8113	12212.2	-189.267	TPL	90.79	17070.4	143.241	PSBW	90.8052	10742	-300.717	bZIP53	90.835	7752.72	44.0537	PSB7	90.8517	18448.2	4.7041
GoIS2	92.8699	9398.38	-54.792	P5CS	91.1135	11720.9	-181.377	TPL	91.0919	16205.9	105.354	PSBW	91.1073	10758.1	-316.543	bZIP53	91.1374	8748.59	52.3281	PSB7	91.1543	18329.3	33.6094
GoIS2	93.1743	9829.01	-85.5605	P5CS	91.4156	10927.1	-166.686	TPL	91.3938	16107.4	48.6924	PSBW	91.4094	10353.6	-299.01	bZIP53	91.4397	7442.28	43.4404	PSB7	91.4568	18014.4	41.0557
GoIS2	93.4787	9554.49	-121.208	P5CS	91.7177	10169.5	-161.959	TPL	91.6957	16016.6	-15.0869	PSBW	91.7115	9669.14	-255.902	bZIP53	91.7421	8432.69	19.9023	PSB7	91.7593	18301.1	11.7246
GoIS2	93.7831	9845.88	-150.13	P5CS	92.0199	11170.9	-180.448	TPL	91.9977	15773.8	-73.3447	PSBW	92.0135	9981.58	-203.168	bZIP53	92.0445	7560.8	-13.1641	PSB7	92.0618	17597.1	-49.9141
GoIS2	94.0875	9875.82	-165.696	P5CS	92.322	11442.4	-220.742	TPL	92.2996	15712.4	-111.304	PSBW	92.3156	10239.3	-156.169	bZIP53	92.3468	7587.51	-48.8916	PSB7	92.3644	18467.4	-120.557
GoIS2	94.3919	9161.02	-169.136	P5CS	92.6241	10674.8	-268.065	TPL	92.6015	16284.6	-113.828	PSBW	92.6177	9911.66	-126.398	bZIP53	92.6492	7820.91	-79.542	PSB7	92.6669	18828.9	-170.429
GoIS2	94.6963	9670.7	-167.232	P5CS	92.9263	11084.8	-305.35	TPL	92.9034	16297.4	-72.5547	PSBW	92.9197	9361.94	-123.011	bZIP53	92.9516	7896.06	-97.9629	PSB7	92.9694	18080.9	-180.112
GoIS2	59.9958	596907	12040.7	P5CS	93.2284	10244.2	-323.513	TPL	93.2053	15953.3	6.45117	PSBW	93.2218	9191.8	-153.114	bZIP53	93.254	7926.91	-100.144	PSB7	93.2719	17244.6	-151.027
GoIS2	60.3001	596377	12315	P5CS	93.5305	10872	-323.854	TPL	93.5073	15337.1	102.118	PSBW	93.5239	8580.57	-217.364	bZIP53	93.5563	7030.7	-87.6914	PSB7	93.5744	17633.1	-102.717
GoIS2	60.6045	592334	12606.7	P5CS	93.8326	11110.8	-314.103	TPL	93.8092	14575.6	187.346	PSBW	93.826	9477.93	-304.655	bZIP53	93.8587	7346.73	-67.877	PSB7	93.877	17376.7	-59.5391
GoIS2	60.9088	588420	12888.1	P5CS	94.1348	10133	-303.633	TPL	94.1111	15607.6	241.846	PSBW	94.128	9449.3	-392.995	bZIP53	94.1611	7784.61	-50.4268	PSB7	94.1795	17921.8	-36.6211
GoIS2	61.2131	584752	13137	P5CS	94.4369	10561.9	-300.617	TPL	94.413	14858.4	260.154	PSBW	94.4301	9172.09	-458.731	bZIP53	94.4634	7395.96	-42.9844	PSB7	94.482	18140.6	-34.5146
GoIS2	61.5175	581154	13345.1	P5CS	94.739	10048.6	-310.241	TPL	94.7149	14175.9	250.566	PSBW	94.7322	9858.32	-488.379	bZIP53	94.7658	6587.58	-48.2217	PSB7	94.7845	16353	-43.9004
GoIS2	61.8218	576867	13519.9	P5CS	59.9954	528149	13657.8	TPL	59.9952	586928	15155.4	PSBW	59.9953	549273	13179.9	bZIP53	59.993	454198	10481.7	PSB7	59.9932	589111	12440.7
GoIS2	62.1261	572195	13679.6	P5CS	60.2976	523537	13712.2	TPL	60.2972	581860	15250.9	PSBW	60.2974	546949	13228.6	bZIP53	60.2954	452740	10545.7	PSB7	60.2956	588015	12662.4
GoIS2	62.4305	567968	13844.6	P5CS	60.5998	521365	13793.7	TPL	60.5991	579068	15343.4	PSBW	60.5995	543226	13302.4	bZIP53	60.5978	450072	10637.7	PSB7	60.5979	585658	12927.4
GoIS2	62.7348	564651	14028.3	P5CS	60.9019	517931	13891.5	TPL	60.9011	575551	15407.9	PSBW	60.9016	539556	13395.2	bZIP53	60.9002	446816	10752	PSB7	60.9003	581330	13213.8
GoIS2	63.0391	560507	14236.6	P5CS	61.2041	514138	13993	TPL	61.2031	570054	15431.6	PSBW	61.2037	535553	13501.9	bZIP53	61.2026	444844	10873.9	PSB7	61.2027	577896	13496.7
GoIS2	63.3435	555085	14447.6	P5CS	61.5063	509113	14085.2	TPL	61.5051	565082	15417.3	PSBW	61.5058	530921	13617.1	bZIP53	61.505	441298	10984.5	PSB7	61.5051	573467	13756.5
GoIS2	63.6478	551295	14633.2	P5CS	61.8085	505274	14158.7	TPL	61.807	561166	15379.7	PSBW	61.8079	528779	13733.7	bZIP53	61.8074	438043	11068	PSB7	61.8074	569634	13962.8
GoIS2	63.9521	547205	14760.4	P5CS	62.1106	500283	14208.7	TPL	62.109	556673	15338.4	PSBW	62.11	522852	13844.3	bZIP53	62.1098	434199	11117.9	PSB7	62.1098	565049	14132.6
GoIS2	64.2565	541079	14802.7	P5CS	62.4128	496962	14235.3	TPL	62.411	550546	15310.3	PSBW	62.4122	518169	13941.2	bZIP53	62.4122	430173	11138	PSB7	62.4122	561247	14271.8
GoIS2	64.5608	537503	14753	P5CS	62.715	491446	14240.9	TPL	62.713	546314	15303.3	PSBW	62.7143	513372	14013	bZIP53	62.7146	427846	11138.2	PSB7	62.7145	556213	14383.1
GoIS2	64.8652	531365	14631.2	P5CS	63.0172	486836	14226.4	TPL	63.0149	542150	15313.7	PSBW	63.0164	511183	14041.9	bZIP53	63.0169	423791	11127.9	PSB7	63.0169	551832	14469.2
GoIS2	65.1695	526384	14481.8	P5CS	63.3194	483846	14187.1	TPL	63.3169	536887	15326.4	PSBW	63.3185	505600	14007	bZIP53	63.3193	420825	11111.8	PSB7	63.3193	547102	14531.9
GoIS2	65.4738	522149	14358.3	P5CS	63.6215	478750	14113.4	TPL	63.6189	531778	15321	PSBW	63.6206	500043	13897.2	bZIP53	63.6217	416617	11089.5	PSB7	63.6216	543099	14572.3
GoIS2	65.7782	518754	14300.3	P5CS	63.9237	474799	13997.7	TPL	63.9209	528005	15280.2	PSBW	63.9227	495030	13725.3	bZIP53	63.9241	413730	11059.8	PSB7	63.924	538223	14590.4
GoIS2	66.0825	513615	14317.2	P5CS	64.2259	469554	13841.9	TPL	64.2228	521531	15198.4	PSBW	64.2248	491337	13529.5	bZIP53	64.2265	409648	11024.4	PSB7	64.2264	533176	14586.9
GoIS2	66.3868	509306	14386.8	P5CS	64.5281	465548	13662.6	TPL	64.5248	517401	15085.4	PSBW	64.5269	486251	13360.2	bZIP53	64.5289	407134	10990	PSB7	64.5288	528828	14563.5
GoIS2	66.6912	504635	14469.3	P5CS	64.8303	461671	13485.7	TPL	64.8268	513600	14963.6	PSBW	64.829	482528	13258	bZIP53	64.8313	402442	10967.7	PSB7	64.8311	524024	14522.9
GoIS2	66.9955	499595	14528.2	P5CS	65.1324	458487	13336.4	TPL	65.1288	507225	14859.9	PSBW	65.1311	477972	13236.2	bZIP53	65.1337	398741	10967.3	PSB7	65.1335	519309	14466.6
GoIS2	67.2998	494345	14546.1	P5CS	65.4346	453022	13230.3	TPL	65.4307	503544	14794.8	PSBW	65.4332	473618	13277.2	bZIP53	65.4361	397264	10991.4	PSB7	65.4359	515694	14396
GoIS2	67.6042	490705	14529.1	P5CS	65.7368	450547	13171.3	TPL	65.7327	498548	14772.5	PSBW	65.7353	469696	13342	bZIP53	65.7385	393013	11033.3	PSB7	65.7382	510140	14314.6
GoIS2	67.9085	486092	14498.8	P5CS	66.039	446207	13155.2	TPL	66.0347	494877	14778.4	PSBW	66.0374	464793	13386.9	bZIP53	66.0409	388808	11079.1	PSB7	66.0406	505740	14231.6
GoIS2	68.2128	480308	14479.5	P5CS	66.3411	441314	13174.2	TPL	66.3367	489547	14786.4	PSBW	66.3395	460695	13381.8	bZIP53	66.3433	385676	11114.6	PSB7	66.343	500779	14161.3
GoIS2	68.5172	477716	14485.3	P5CS	66.6433	438214	13216.5	TPL	66.6386	484511	14773.8	PSBW	66.6416	456205	13322.5	bZIP53	66.6457	382480	11130.8	PSB7	66.6454	497705	14118.5
GoIS2	68.8215	472312	14515.1	P5CS	66.9455	435016	13263.7	TPL	66.9406	478950	14733.3	PSBW	66.9437	451704	13233	bZIP53	66.9481	378526	11126.6	PSB7	66.9477	491981	14111.2
GoIS2	69.1258	468203	14556.1	P5CS	67.2477	429863	13290.4	TPL	67.2426	475777	14675.4	PSBW	67.2459	446900	13153.8	bZIP53	67.2505	374353	11106.2	PSB7	67.2501	488127	14135.1
GoIS2	69.4302	463118	14593.3	P5CS	67.5499	426499	13270.2	TPL	67.5446	470228	14619	PSBW	67.548	443837	13119.3	bZIP53	67.5529	371526	11073.8	PSB7	67.5525	483501	14172.9
GoIS2	69.7345	458071	14618	P5CS	67.852	421753	13186.7	TPL	67.8465	466358	14578.7	PSBW	67.8501	440155	13136.1	bZIP53	67.8553	368150	11030.4	PSB7	67.8548	479664	14200.5
GoIS2	70.0388	454620	14629.9	P5CS	68.1542	417744	13043.3	TPL	68.1485	462683	14556.4	PSBW	68.1522	436274	13175.8	bZIP53	68.1577	364220	10972.5	PSB7	68.1572	473743	14196.8
GoIS2	70.3432	450049	14631.2	P5CS	68.4564	413204	12865.8	TPL	68.4505	455401	14541.5	PSBW	68.4543	430742	13190.8	bZIP53	68.4601	360721	10897.7	PSB7	68.4596	469741	14152.3
GoIS2	70.6475	445826	14620.9	P5CS	68.7586	410924	12696.4	TPL	68.7525	452833	14516.7	PSBW	68.7564	425653	13144.3	bZIP53	68.7625	357674	10810.6	PSB7	68.7619	465137	14074.2
GoIS2	70.9518	439984	14593.5	P5CS	69.0608	405686	12578.8	TPL	69.0544	448021	14466.9	PSBW	69.0585	422318	13034.9	bZIP53	69.0648	353500	10725.5	PSB7	69.0643	461218	13982.3
GoIS2	71.2562	436014	14542.8	P5CS	69.3629	401948	12541.8	TPL	69.3564	443751	14386.8	PSBW	69.3606	417855	12897.4	bZIP53	69.3672	350641	10661	PSB7	69.3667	456663	13900.9
GoIS2	71.5605	432903	14467.8	P5CS	69.6651	399991	12584.9	TPL	69.6584	438155	14287.8	PSBW	69.6627	415141	12782.2	bZIP53	69.6696	348114	10628.6	PSB7	69.6691	452573	13848.7
GoIS2	71.8648	426005	14375.8	P5CS	69.9673	395556	12674.1	TPL	69.9604	433052	14195.7	PSBW	69.9648	410530	12724.9	bZIP53	69.972	344518	10623.4	PSB7	69.9714	448644	13830.6
GoIS2	72.1692	422923	14281.4	P5CS	70.2695	391569	12752.7	TPL	70.2623	430339	14138.5	PSBW	70.2669	407149	12729	bZIP53	70.2744	341513	10625.3	PSB7	70.2738	443865	13835.7
GoIS2	72.4735	418757	14201.6	P5CS	70.5716	386798	12764.3	TPL	70.5643	427201	14129.6	PSBW	70.569	402697	12766.9	bZIP53	70.5768	337761	10611.7	PSB7	70.5762	440268	13841.8
GoIS2	72.7778	413489	14148.3	P5CS	70.8738	383614	12677.7	TPL	70.8663	421798	14158	PSBW	70.8711	398685	12797.5	bZIP53	70.8792	333570	10574.2	PSB7	70.8785	435134	13824.2
GoIS2	73.0822	410206	14122.4	P5CS	71.176	378276	12501	TPL	71.1683	416776	14194.8	PSBW	71.1732	394233	12787.2	bZIP53	71.1816	329488	10523.3	PSB7	71.1809	429707	13764.8
GoIS2	73.3865	405189	14111.9	P5CS	71.4782	375184	12278.7	TPL	71.4702	412346	14210.8	PSBW	71.4753	390401	12724.8	bZIP53	71.484	327901	10484.7	PSB7	71.4833	426223	13661.4
GoIS2	73.6909	400759	14097.6	P5CS	71.7804	371739	12073.3	TPL	71.7722	407528	14192.7	PSBW	71.7775	385407	12633	bZIP53	71.7864	324753	10479.1	PSB7	71.7857	421042	13537.6
GoIS2	73.9952	395752	14062.1	P5CS	72.0825	368029	11936.3	TPL	72.0742	403847	14147.5	PSBW	72.0796	382721	12533.4	bZIP53	72.0888	321004	10507	PSB7	72.088	417950	13421.7
GoIS2	74.2995	392280	14000.8	P5CS	72.3847	365048	11882.7	TPL	72.3762	398331	14092.8	PSBW	72.3817	377902	12444.3	bZIP53	72.3912	317034	10550.7	PSB7	72.3904	413119	13336.6
GoIS2	74.6039	387037	13925	P5CS	72.6869	361729	11898.7	TPL	72.6781	394837	14043.2	PSBW	72.6838	374493	12373.5	bZIP53	72.6936	313806	10585.6	PSB7	72.6928	409610	13291.4
GoIS2	74.9082	382553	13855.6	P5CS	72.9891	357521	11948.4	TPL	72.9801	389673	13998.4	PSBW	72.9859	371138	12312.4	bZIP53	72.996	310752	10598.5	PSB7	72.9951	405647	13280.2
GoIS2	75.2125	379337	13816.8	P5CS	73.2912	354101	11994.4	TPL	73.2821	386230	13947.9	PSBW	73.288	366266	12243.7	bZIP53	73.2984	307698	10587.1	PSB7	73.2975	400988	13289.6
GoIS2	75.5169	374543	13822.4	P5CS	73.5934	349623	12014	TPL	73.5841	381331	13875.2	PSBW	73.5901	362043	12157	bZIP53	73.6008	304862	10556.8	PSB7	73.5999	397024	13306.8
GoIS2	75.8212	370972	13869.6	P5CS	73.8956	346300	12005.5	TPL	73.886	375795	13772.9	PSBW	73.8922	358652	12062.9	bZIP53	73.9032	299603	10513.9	PSB7	73.9022	392970	13325.1
GoIS2	76.1255	365154	13939.2	P5CS	74.1978	343108	11981.3	TPL	74.188	372356	13649.6	PSBW	74.1943	354721	11997.4	bZIP53	74.2056	298467	10467.8	PSB7	74.2046	388796	13343.9
GoIS2	76.4299	361667	14002.6	P5CS	74.5	339898	11958.3	TPL	74.49	368038	13526.2	PSBW	74.4964	351142	12015.3	bZIP53	74.5079	294117	10424.2	PSB7	74.507	384790	13365.1
GoIS2	76.7342	357634	14031.5	P5CS	74.8021	334890	11949.8	TPL	74.792	364615	13423.3	PSBW	74.7985	348343	12181	bZIP53	74.8103	291139	10386.5	PSB7	74.8094	379927	13388.5
GoIS2	77.0385	352637	14006.1	P5CS	75.1043	332137	11963.8	TPL	75.0939	360332	13349.2	PSBW	75.1006	343899	12565.1	bZIP53	75.1127	287415	10354.3	PSB7	75.1117	376308	13409.3
GoIS2	77.3429	348400	13924.2	P5CS	75.4065	328520	12002.2	TPL	75.3959	355925	13297.5	PSBW	75.4027	340344	13342.9	bZIP53	75.4151	284960	10324.3	PSB7	75.4141	371568	13419.8
GoIS2	77.6472	343477	13801.3	P5CS	75.7087	324706	12058.4	TPL	75.6979	351186	13256.4	PSBW	75.7048	335942	14656.4	bZIP53	75.7175	281259	10292.4	PSB7	75.7165	368011	13410.6
GoIS2	77.9515	339524	13667.8	P5CS	76.0108	320723	12114.8	TPL	75.9999	346973	13219	PSBW	76.0069	331177	16737	bZIP53	76.0199	277838	10258	PSB7	76.0188	362724	13376.9
GoIS2	78.2559	336655	13561	P5CS	76.313	318077	12145.4	TPL	76.3018	343606	13186.4	PSBW	76.3091	326331	19948	bZIP53	76.3223	274613	10226.3	PSB7	76.3212	359378	13321.2
GoIS2	78.5602	332099	13516.2	P5CS	76.6152	313219	12123.3	TPL	76.6038	339761	13161.8	PSBW	76.6112	321760	24737.6	bZIP53	76.6247	271829	10207.9	PSB7	76.6236	354586	13256.1
GoIS2	78.8645	327547	13566.3	P5CS	76.9174	308990	12042.2	TPL	76.9058	334716	13142.2	PSBW	76.9133	315493	31546.2	bZIP53	76.9271	268807	10214.7	PSB7	76.9259	350911	13200
GoIS2	79.1689	322622	13745.6	P5CS	77.2196	304891	11921.9	TPL	77.2078	330747	13115.5	PSBW	77.2154	306828	40642.8	bZIP53	77.2295	265644	10255.2	PSB7	77.2283	347212	13169
GoIS2	79.4732	320103	14099.5	P5CS	77.5217	301529	11810.2	TPL	77.5097	327001	13066.5	PSBW	77.5175	297468	51926.5	bZIP53	77.5319	262438	10333.4	PSB7	77.5307	343539	13168
GoIS2	79.7775	315071	14700.4	P5CS	77.8239	298947	11772.2	TPL	77.8117	322497	12985.3	PSBW	77.8196	281115	64759.9	bZIP53	77.8343	258678	10453.4	PSB7	77.8331	338825	13189
GoIS2	80.0819	311036	15629.9	P5CS	78.1261	295002	11881.5	TPL	78.1137	318780	12872.8	PSBW	78.1217	255953	77925.6	bZIP53	78.1367	255688	10623.8	PSB7	78.1354	334234	13215.4
GoIS2	80.3862	306975	17042.1	P5CS	78.4283	290996	12233.5	TPL	78.4157	314612	12739.4	PSBW	78.4238	221544	89766.3	bZIP53	78.4391	253058	10866.5	PSB7	78.4378	331075	13233.3
GoIS2	80.6906	300062	19204.9	P5CS	78.7305	288213	12990.9	TPL	78.7176	311981	12599	PSBW	78.7259	185329	98501.3	bZIP53	78.7415	249085	11236.3	PSB7	78.7402	326450	13240.8
GoIS2	80.9949	294215	22538.9	P5CS	79.0326	284173	14409.9	TPL	79.0196	306649	12461.8	PSBW	79.028	147300	102637	bZIP53	79.0439	246086	11821.8	PSB7	79.0425	322146	13251.5
GoIS2	81.2992	289806	27592.1	P5CS	79.3348	279799	16918.3	TPL	79.3216	304410	12330.6	PSBW	79.3301	108666	101337	bZIP53	79.3463	241556	12771.9	PSB7	79.3449	318546	13289.6
GoIS2	81.6036	283235	34900.9	P5CS	79.637	275290	21102.1	TPL	79.6236	300389	12204.7	PSBW	79.6322	79955.5	94642.3	bZIP53	79.6487	238959	14319.3	PSB7	79.6473	314659	13378.6
GoIS2	81.9079	276073	44730.6	P5CS	79.9392	272228	27593.9	TPL	79.9255	295271	12088.3	PSBW	79.9343	54390.1	83464.2	bZIP53	79.9511	234858	16787.6	PSB7	79.9497	310806	13528.6
GoIS2	82.2122	265759	56763.8	P5CS	80.2413	267232	36833.1	TPL	80.2275	292392	11999.5	PSBW	80.2364	37855.4	69365	bZIP53	80.2534	229306	20560.4	PSB7	80.252	306426	13728.8
GoIS2	82.5166	250657	69879	P5CS	80.5435	262278	48743.2	TPL	80.5295	289134	11974.1	PSBW	80.5385	31810.4	54193.9	bZIP53	80.5558	225294	25988.1	PSB7	80.5544	301482	13933.4
GoIS2	82.8209	220818	82183.8	P5CS	80.8457	250417	62456.9	TPL	80.8315	285446	12062.3	PSBW	80.8407	26742.3	39682.3	bZIP53	80.8582	217539	33227.6	PSB7	80.8568	296595	14117
GoIS2	83.1252	179029	91387.2	P5CS	81.1479	229786	76255.5	TPL	81.1334	281716	12327	PSBW	81.1428	27288.4	27116.6	bZIP53	81.1606	206740	42051.2	PSB7	81.1591	292070	14262.5
GoIS2	83.4296	133276	95439.8	P5CS	81.4501	193854	87841.6	TPL	81.4354	279033	12854.9	PSBW	81.4449	26115.1	17172.4	bZIP53	81.463	190346	51701.5	PSB7	81.4615	287716	14362.7
GoIS2	83.7339	90402.3	93204.3	P5CS	81.7522	147811	94918.4	TPL	81.7374	274633	13787.6	PSBW	81.747	25046.1	10297.9	bZIP53	81.7654	164207	60894.9	PSB7	81.7639	283242	14428.9
GoIS2	84.0382	57581.8	84867.1	P5CS	82.0544	108035	95881.5	TPL	82.0394	269882	15314.3	PSBW	82.0491	25096.8	6063.57	bZIP53	82.0678	128564	68040.5	PSB7	82.0663	278834	14487.4
GoIS2	84.3426	36937.6	71897.7	P5CS	82.3566	69063.9	90343.7	TPL	82.3413	264941	17803.8	PSBW	82.3512	24106.1	3403.7	bZIP53	82.3702	91814	71648.9	PSB7	82.3686	274541	14577.8
GoIS2	84.6469	30371.7	56572.9	P5CS	82.6588	43483.2	79268.6	TPL	82.6433	262546	21712.8	PSBW	82.6533	24042.8	1827.87	bZIP53	82.6726	61362.2	70795.6	PSB7	82.671	270155	14758.6
GoIS2	84.9512	29114.4	41279.9	P5CS	82.961	28580.5	64657.3	TPL	82.9453	256839	27471.6	PSBW	82.9554	24697.5	936.174	bZIP53	82.975	36075.8	65445.2	PSB7	82.9734	265380	15123
GoIS2	85.2556	28346.8	27888.8	P5CS	83.2631	24123.7	48931.8	TPL	83.2473	251466	35293.7	PSBW	83.2575	23198.6	452.283	bZIP53	83.2774	22611.5	56488.5	PSB7	83.2757	261203	15822.3
GoIS2	85.5599	27369.7	17415.1	P5CS	83.5653	23826.9	34268.7	TPL	83.5492	242604	44939.7	PSBW	83.5596	23807.7	208.59	bZIP53	83.5798	17909.3	45467.6	PSB7	83.5781	256535	17086.1
GoIS2	85.8642	27520.3	10149.4	P5CS	83.8675	22365.2	22126.6	TPL	83.8512	227617	55548.2	PSBW	83.8617	23886.5	110.204	bZIP53	83.8822	16589.1	34110.6	PSB7	83.8805	251304	19226.8
GoIS2	86.1686	27066.5	5556.01	P5CS	84.1697	23585.8	13091.8	TPL	84.1532	205370	65654	PSBW	84.1638	23451	98.7646	bZIP53	84.1846	15885.2	23869.6	PSB7	84.1828	247554	22610.5
GoIS2	86.4729	26874.4	2846.92	P5CS	84.4718	22783.4	7175.87	TPL	84.4552	168924	73467.7	PSBW	84.4659	24022.1	128.331	bZIP53	84.487	15842.9	15629.2	PSB7	84.4852	240954	27581.1
GoIS2	86.7772	25903.2	1344.16	P5CS	84.774	22651.8	3585.09	TPL	84.7571	126212	77367	PSBW	84.768	23031.8	158.128	bZIP53	84.7894	15854.8	9611.33	PSB7	84.7876	232877	34332.3
GoIS2	87.0816	26074.2	523.402	P5CS	85.0762	21684.6	1590.13	TPL	85.0591	88742.5	76419.2	PSBW	85.0701	21797.5	158.754	bZIP53	85.0918	15088.8	5501.04	PSB7	85.09	219808	42737.7
GoIS2	87.3859	25563.4	55.4131	P5CS	85.3784	21840.4	568.231	TPL	85.3611	59335.4	70701.2	PSBW	85.3723	21672.7	121.584	bZIP53	85.3942	15211	3041.5	PSB7	85.3923	197311	52183.7
GoIS2	87.6902	26037.3	-224.044	P5CS	85.6806	22204.7	62.5938	TPL	85.6631	40602.5	61262.9	PSBW	85.6744	22933.4	59.6699	bZIP53	85.6966	14286.6	1691.84	PSB7	85.6947	162196	61490.7
GoIS2	87.9946	26538.7	-375.648	P5CS	85.9827	20444.3	-212.568	TPL	85.965	32528.1	49761.2	PSBW	85.9765	21741.5	-3.61621	bZIP53	85.999	14115.9	998.846	PSB7	85.9971	114272	69033.1
GoIS2	88.2989	26614.4	-418.724	P5CS	86.2849	21094.1	-405.864	TPL	86.267	28089.9	37946.4	PSBW	86.2786	22694.3	-50.8955	bZIP53	86.3013	14539.6	645.542	PSB7	86.2994	71893	73118.3
GoIS2	88.6032	26148.9	-374.227	P5CS	86.5871	20861.7	-569.237	TPL	86.569	27731.6	27222.4	PSBW	86.5807	21314.8	-79.9189	bZIP53	86.6037	13521.9	441.041	PSB7	86.6018	41207.6	72540.5
GoIS2	88.9076	26253.5	-279.974	P5CS	86.8893	20704.7	-695.411	TPL	86.871	26523.4	18421.3	PSBW	86.8828	20803.5	-99.5967	bZIP53	86.9061	13653.6	287.436	PSB7	86.9042	26208	67073.4
GoIS2	89.2119	25411.3	-181.695	P5CS	87.1915	21276.7	-754.389	TPL	87.1729	26210.7	11714.1	PSBW	87.1849	22218.7	-118.232	bZIP53	87.2085	13125.1	147.913	PSB7	87.2066	20438	57628.9
GoIS2	89.5163	24794.9	-113.929	P5CS	87.4936	21407.3	-728.341	TPL	87.4749	25498.7	6931.45	PSBW	87.487	21310.4	-134.931	bZIP53	87.5109	13726.4	23.0215	PSB7	87.5089	18694.4	45965.6
GoIS2	89.8206	24967.6	-87.6641	P5CS	87.7958	22637.5	-635.158	TPL	87.7769	25905.4	3842.13	PSBW	87.7891	21202.7	-140.74	bZIP53	87.8133	13824.8	-68.874	PSB7	87.8113	18426.9	34083.5
GoIS2	90.1249	25371.2	-94.2402	P5CS	88.098	19496.4	-528.216	TPL	88.0789	25420.8	1982.98	PSBW	88.0912	21217.8	-127.207	bZIP53	88.1157	14285	-110.471	PSB7	88.1137	17636.1	23606.4
GoIS2	90.4293	25583.1	-121.222	P5CS	88.4002	19924.2	-470.351	TPL	88.3808	25595.9	945.728	PSBW	88.3933	21448.7	-94.8164	bZIP53	88.4181	13942.2	-100.313	PSB7	88.416	16770.1	15426
GoIS2	90.7336	24540.8	-166.072	P5CS	88.7023	19630.4	-497.585	TPL	88.6828	25477.6	421.451	PSBW	88.6954	20457.2	-55.4609	bZIP53	88.7205	12561.2	-56.2617	PSB7	88.7184	17359.4	9186.19
GoIS2	91.0379	24032.5	-235.659	P5CS	89.0045	19215.3	-597.776	TPL	88.9848	25641.8	196.889	PSBW	88.9975	20426.3	-27.8018	bZIP53	89.0229	12803.1	-5.49609	PSB7	89.0208	16610.7	5088.59
GoIS2	91.3423	24147.7	-332.599	P5CS	89.3067	21056	-720.396	TPL	89.2868	25955.6	130.789	PSBW	89.2996	20841.7	-28.1934	bZIP53	89.3253	13642.5	30.9473	PSB7	89.3232	15933.7	2698.03
GoIS2	91.6466	24078.3	-441.672	P5CS	89.6089	20858.7	-810.704	TPL	89.5887	23828.7	132.227	PSBW	89.6017	19413.9	-61.5439	bZIP53	89.6277	13074.1	47.2793	PSB7	89.6255	17047.8	1406.06
GoIS2	91.9509	24614.8	-529.943	P5CS	89.9111	19552	-843.135	TPL	89.8907	25424.7	149.146	PSBW	89.9038	19630.5	-116.927	bZIP53	89.9301	12818.3	50.3525	PSB7	89.9279	16329.6	753.923
GoIS2	92.2553	24765.1	-562.323	P5CS	90.2132	20163.3	-830.37	TPL	90.1927	23499.9	162.234	PSBW	90.206	21288.9	-171.597	bZIP53	90.2325	12786.9	50.6621	PSB7	90.2303	16363.9	446.279
GoIS2	92.5596	25527.9	-521.216	P5CS	90.5154	19367.6	-804.229	TPL	90.4947	24954.5	174.866	PSBW	90.5081	20105.7	-202.687	bZIP53	90.5349	12157.1	55.7031	PSB7	90.5326	15914.6	312.134
GoIS2	92.8639	23881.9	-415.926	P5CS	90.8176	19318	-785.915	TPL	90.7966	25218	196.267	PSBW	90.8102	19646.2	-200.275	bZIP53	90.8373	13019.9	69.0635	PSB7	90.835	16001.2	258.883
GoIS2	93.1683	23767.4	-276.532	P5CS	91.1198	19707	-769.108	TPL	91.0986	23405.7	224.904	PSBW	91.1123	19827.7	-173.215	bZIP53	91.1397	12389.6	91.5537	PSB7	91.1374	15247.6	239.849
GoIS2	93.4726	24525.6	-138.737	P5CS	91.422	20836	-727.46	TPL	91.4006	23903.8	242.735	PSBW	91.4144	19464	-143.52	bZIP53	91.4421	12436.7	120.479	PSB7	91.4397	16061.7	235.057
GoIS2	93.7769	23756.8	-30.5889	P5CS	91.7241	19194.4	-638.884	TPL	91.7026	23394.6	224.256	PSBW	91.7165	19578.8	-132.915	bZIP53	91.7445	11613.5	147.902	PSB7	91.7421	15965.4	238.247
GoIS2	94.0813	22996.2	33.3779	P5CS	92.0263	19862	-507.512	TPL	92.0045	22912.1	153.771	PSBW	92.0186	18776	-150.298	bZIP53	92.0468	11829	161.713	PSB7	92.0445	14855.1	246.438
GoIS2	94.3856	23023.4	52.1377	P5CS	92.3285	18627.9	-367.369	TPL	92.3065	22868.8	38.4473	PSBW	92.3207	18875	-187.709	bZIP53	92.3492	11485.4	150.666	PSB7	92.3468	15055.1	253.985
GoIS2	94.6899	22725.5	35.709	P5CS	92.6307	18153.1	-265.866	TPL	92.6085	23243.7	-91.585	PSBW	92.6228	19937.5	-226.72	bZIP53	92.6516	11834.4	110.238	PSB7	92.6492	15247.1	253.341
GoIS2	59.9958	688381	14073.3	P5CS	92.9328	18114.5	-238.781	TPL	92.9105	23612.8	-196.373	PSBW	92.9249	19291.5	-250.887	bZIP53	92.954	11056.8	45.1084	PSB7	92.9516	14639.2	240.569
GoIS2	60.3001	684865	14314.8	P5CS	93.235	18365.6	-292.39	TPL	93.2124	23471.9	-244.682	PSBW	93.227	19088.3	-256.074	bZIP53	93.2564	11491.1	-33.0527	PSB7	93.254	14476.4	219.938
GoIS2	60.6045	681658	14558.3	P5CS	93.5372	17783.7	-401.757	TPL	93.5144	23448.5	-227.92	PSBW	93.5291	18242.2	-251.743	bZIP53	93.5588	11680.1	-110.404	PSB7	93.5563	15091.8	202.877
GoIS2	60.9088	678449	14786	P5CS	93.8394	17989.4	-523.737	TPL	93.8164	22687.1	-162.683	PSBW	93.8312	18849.3	-252.584	bZIP53	93.8612	11315.6	-175.659	PSB7	93.8587	15052.1	201.355
GoIS2	61.2131	672282	14996.3	P5CS	94.1416	18374.1	-616.049	TPL	94.1184	23621.3	-81.8359	PSBW	94.1333	18665.9	-267.315	bZIP53	94.1636	11311.4	-222.996	PSB7	94.1611	13925.9	220.263
GoIS2	61.5175	667429	15200.6	P5CS	94.4437	18856.1	-653.172	TPL	94.4203	22234.3	-19.6318	PSBW	94.4354	18162.2	-293.307	bZIP53	94.466	11460.1	-252.662	PSB7	94.4634	14191.9	254.343
GoIS2	61.8218	664590	15411	P5CS	94.7459	17767	-632.97	TPL	94.7223	21623.2	1.69434	PSBW	94.7375	19343.2	-320.286	bZIP53	94.7684	11580.8	-269.605	PSB7	94.7658	14191.1	291.731
GoIS2	62.1261	660049	15626.1	P5CS	59.9954	681039	14178.6	TPL	59.9952	693563	15707.1	PSBW	59.9953	696947	14244.7	bZIP53	59.993	649800	12937.6	PSB7	59.9944	754886	15377.2
GoIS2	62.4305	654689	15829.1	P5CS	60.2976	678080	14333.9	TPL	60.2972	690331	15930.6	PSBW	60.2974	693773	14505.2	bZIP53	60.2954	648009	13187.8	PSB7	60.2969	752565	15664.9
GoIS2	62.7348	649322	15998.1	P5CS	60.5998	675460	14562.8	TPL	60.5991	687409	16180	PSBW	60.5995	689269	14799.1	bZIP53	60.5978	643845	13476.6	PSB7	60.5994	747624	15945.1
GoIS2	63.0391	643987	16118.7	P5CS	60.9019	672048	14866.9	TPL	60.9011	682796	16433.5	PSBW	60.9016	686595	15133.6	bZIP53	60.9002	641692	13798.7	PSB7	60.902	741963	16194.6
GoIS2	63.3435	639765	16193.5	P5CS	61.2041	667629	15226.5	TPL	61.2031	677562	16670.2	PSBW	61.2037	681870	15511	bZIP53	61.2026	637705	14140.9	PSB7	61.2045	739662	16407.4
GoIS2	63.6478	635219	16238.8	P5CS	61.5063	662342	15604.3	TPL	61.5051	673750	16869.5	PSBW	61.5058	676972	15922	bZIP53	61.505	633713	14486.1	PSB7	61.507	734076	16596.2
GoIS2	63.9521	628070	16277	P5CS	61.8085	657700	15971.7	TPL	61.807	667377	17040.1	PSBW	61.8079	673475	16343.6	bZIP53	61.8074	628801	14817.8	PSB7	61.8095	727844	16783.3
GoIS2	64.2565	624165	16323.5	P5CS	62.1106	652607	16284.6	TPL	62.109	662722	17184.8	PSBW	62.11	667066	16770.6	bZIP53	62.1098	624676	15126.5	PSB7	62.1121	724087	16988.4
GoIS2	64.5608	619509	16379.4	P5CS	62.4128	647010	16506.2	TPL	62.411	657882	17308.8	PSBW	62.4122	662820	17176.7	bZIP53	62.4122	620085	15399.9	PSB7	62.4146	718705	17217.2
GoIS2	64.8652	613636	16432.1	P5CS	62.715	641005	16632.5	TPL	62.713	652031	17417.3	PSBW	62.7143	655874	17506	bZIP53	62.7146	615209	15629.5	PSB7	62.7171	713832	17462.4
GoIS2	65.1695	608506	16465.3	P5CS	63.0172	636237	16674.3	TPL	63.0149	645838	17513.1	PSBW	63.0164	652289	17753.4	bZIP53	63.0169	610837	15808.9	PSB7	63.0196	708070	17700.1
GoIS2	65.4738	602204	16472.6	P5CS	63.3194	631215	16650.5	TPL	63.3169	640981	17594.7	PSBW	63.3185	645093	17924.3	bZIP53	63.3193	605926	15935.7	PSB7	63.3222	701846	17903.3
GoIS2	65.7782	597361	16464.3	P5CS	63.6215	626266	16582.4	TPL	63.6189	636505	17654.7	PSBW	63.6206	639335	18026.3	bZIP53	63.6217	599884	16014.8	PSB7	63.6247	697281	18056.8
GoIS2	66.0825	591283	16462.2	P5CS	63.9237	619949	16493.4	TPL	63.9209	630679	17684	PSBW	63.9227	635181	18065	bZIP53	63.9241	596010	16059.7	PSB7	63.9272	691446	18161.4
GoIS2	66.3868	587758	16487.7	P5CS	64.2259	615442	16407.8	TPL	64.2228	624447	17679.1	PSBW	64.2248	628155	18044.3	bZIP53	64.2265	590836	16089.2	PSB7	64.2297	683846	18234.1
GoIS2	66.6912	581643	16551	P5CS	64.5281	610445	16348	TPL	64.5248	619140	17648.8	PSBW	64.5269	621444	17973.4	bZIP53	64.5289	585167	16122.5	PSB7	64.5322	679937	18300.9
GoIS2	66.9955	575736	16645.8	P5CS	64.8303	605876	16329.1	TPL	64.8268	613598	17613.2	PSBW	64.829	616362	17870.5	bZIP53	64.8313	581055	16172.5	PSB7	64.8348	674065	18385.2
GoIS2	67.2998	571407	16755.2	P5CS	65.1324	600505	16352.8	TPL	65.1288	609193	17595.5	PSBW	65.1311	610142	17760.6	bZIP53	65.1337	575572	16241.7	PSB7	65.1373	667652	18496.2
GoIS2	67.6042	565668	16858.5	P5CS	65.4346	595289	16407.4	TPL	65.4307	602871	17612.5	PSBW	65.4332	605185	17665.8	bZIP53	65.4361	571211	16319.1	PSB7	65.4398	662679	18623.2
GoIS2	67.9085	560566	16937.2	P5CS	65.7368	590930	16472.3	TPL	65.7327	597317	17666.3	PSBW	65.7353	599074	17595.8	bZIP53	65.7385	565813	16383.4	PSB7	65.7423	656625	18736.2
GoIS2	68.2128	554040	16979.1	P5CS	66.039	585703	16526	TPL	66.0347	592253	17743.6	PSBW	66.0374	594955	17545.5	bZIP53	66.0409	560617	16409.2	PSB7	66.0449	650991	18798
GoIS2	68.5172	550529	16979.6	P5CS	66.3411	579700	16552.2	TPL	66.3367	587296	17820.1	PSBW	66.3395	588732	17501.7	bZIP53	66.3433	555686	16378	PSB7	66.3474	644850	18779.8
GoIS2	68.8215	543030	16944.5	P5CS	66.6433	575107	16543	TPL	66.6386	580169	17868.4	PSBW	66.6416	582989	17455.1	bZIP53	66.6457	550438	16286.9	PSB7	66.6499	636998	18674.2
GoIS2	69.1258	538878	16888.2	P5CS	66.9455	570405	16498.5	TPL	66.9406	575852	17868	PSBW	66.9437	577590	17407.8	bZIP53	66.9481	544435	16152.1	PSB7	66.9524	632628	18501.3
GoIS2	69.4302	533705	16830.4	P5CS	67.2477	565494	16426.9	TPL	67.2426	569573	17812.7	PSBW	67.2459	572522	17371.1	bZIP53	67.2505	539402	16002.2	PSB7	67.255	626383	18301
GoIS2	69.7345	527712	16789.8	P5CS	67.5499	559541	16344.4	TPL	67.5446	563925	17713.2	PSBW	67.548	567286	17354.8	bZIP53	67.5529	535660	15864.5	PSB7	67.5575	620457	18118.8
GoIS2	70.0388	524120	16777	P5CS	67.852	554936	16273.7	TPL	67.8465	558693	17593.1	PSBW	67.8501	562191	17356.4	bZIP53	67.8553	530395	15753.1	PSB7	67.86	614877	17990.4
GoIS2	70.3432	518283	16791.2	P5CS	68.1542	549445	16236	TPL	68.1485	553424	17480	PSBW	68.1522	556319	17357.5	bZIP53	68.1577	525210	15665.5	PSB7	68.1625	609800	17931.2
GoIS2	70.6475	512380	16822.3	P5CS	68.4564	545272	16241.5	TPL	68.4505	547674	17395.6	PSBW	68.4543	550932	17333.3	bZIP53	68.4601	520873	15590.5	PSB7	68.465	605285	17935.8
GoIS2	70.9518	508644	16857.5	P5CS	68.7586	541519	16282	TPL	68.7525	543212	17348.8	PSBW	68.7564	546408	17267.3	bZIP53	68.7625	515267	15519.1	PSB7	68.7676	597735	17983
GoIS2	71.2562	501699	16888.6	P5CS	69.0608	534773	16334.9	TPL	69.0544	537572	17334.6	PSBW	69.0585	539490	17164	bZIP53	69.0648	511008	15451.8	PSB7	69.0701	593337	18044.3
GoIS2	71.5605	496929	16913.4	P5CS	69.3629	529369	16374.2	TPL	69.3564	531974	17339.4	PSBW	69.3606	534371	17049.8	bZIP53	69.3672	506615	15396.2	PSB7	69.3726	587094	18090
GoIS2	71.8648	492178	16933.3	P5CS	69.6651	525083	16381.2	TPL	69.6584	527090	17347.9	PSBW	69.6627	530701	16959	bZIP53	69.6696	501805	15359.8	PSB7	69.6751	582741	18092.5
GoIS2	72.1692	487235	16946.6	P5CS	69.9673	520295	16348.6	TPL	69.9604	521585	17349.5	PSBW	69.9648	525948	16914.3	bZIP53	69.972	497677	15343.4	PSB7	69.9777	576424	18031.7
GoIS2	72.4735	480770	16946.3	P5CS	70.2695	514411	16276.6	TPL	70.2623	516618	17341	PSBW	70.2669	520179	16914.4	bZIP53	70.2744	491914	15339.2	PSB7	70.2802	569597	17904.1
GoIS2	72.7778	476273	16921.9	P5CS	70.5716	509848	16170.8	TPL	70.5643	511006	17325.2	PSBW	70.569	514888	16936.4	bZIP53	70.5768	488136	15335	PSB7	70.5827	564334	17729.5
GoIS2	73.0822	470438	16867	P5CS	70.8738	505016	16041.9	TPL	70.8663	505883	17305.4	PSBW	70.8711	509297	16949.8	bZIP53	70.8792	482516	15318.2	PSB7	70.8852	558876	17548.5
GoIS2	73.3865	465183	16785	P5CS	71.176	499053	15907.4	TPL	71.1683	500581	17280.6	PSBW	71.1732	505021	16930.9	bZIP53	71.1816	477865	15280.2	PSB7	71.1878	553443	17406.4
GoIS2	73.6909	459378	16691.5	P5CS	71.4782	494830	15789	TPL	71.4702	495956	17243.7	PSBW	71.4753	499488	16870.7	bZIP53	71.484	472622	15218.6	PSB7	71.4903	548745	17332.4
GoIS2	73.9952	454910	16608.6	P5CS	71.7804	490368	15709.8	TPL	71.7722	489729	17184.1	PSBW	71.7775	493325	16773	bZIP53	71.7864	468244	15137.8	PSB7	71.7928	542867	17325.5
GoIS2	74.2995	449203	16555.1	P5CS	72.0825	485329	15671.1	TPL	72.0742	484425	17096.5	PSBW	72.0796	489521	16650.9	bZIP53	72.0888	463722	15048.7	PSB7	72.0953	537730	17357.8
GoIS2	74.6039	445237	16537.6	P5CS	72.3847	480632	15667.2	TPL	72.3762	478833	16986.8	PSBW	72.3817	483617	16530.6	bZIP53	72.3912	458548	14966.8	PSB7	72.3978	531060	17390.9
GoIS2	74.9082	439725	16548.5	P5CS	72.6869	475988	15687.1	TPL	72.6781	473650	16872.6	PSBW	72.6838	478291	16434.5	bZIP53	72.6936	453777	14906.5	PSB7	72.7004	526349	17395.9
GoIS2	75.2125	433729	16572.2	P5CS	72.9891	470688	15722.4	TPL	72.9801	468677	16774.4	PSBW	72.9859	473895	16371.5	bZIP53	72.996	450658	14874.3	PSB7	73.0029	520552	17363.3
GoIS2	75.5169	427818	16596	P5CS	73.2912	465385	15769.7	TPL	73.2821	463740	16702.7	PSBW	73.288	469279	16354.7	bZIP53	73.2984	446317	14863.7	PSB7	73.3054	515820	17298.5
GoIS2	75.8212	424511	16614.7	P5CS	73.5934	461453	15831.7	TPL	73.5841	459357	16650.9	PSBW	73.5901	463892	16387.7	bZIP53	73.6008	440764	14858.4	PSB7	73.6079	510666	17211.2
GoIS2	76.1255	418065	16628.4	P5CS	73.8956	457064	15895	TPL	73.886	452943	16597.1	PSBW	73.8922	459025	16466.4	bZIP53	73.9032	435640	14843.1	PSB7	73.9105	505359	17103.1
GoIS2	76.4299	412980	16635.6	P5CS	74.1978	452054	15940.1	TPL	74.188	448530	16524.6	PSBW	74.1943	454281	16588.7	bZIP53	74.2056	431991	14815	PSB7	74.213	499170	16974.3
GoIS2	76.7342	408557	16629.2	P5CS	74.5	446160	15945	TPL	74.49	442232	16430.5	PSBW	74.4964	448283	16788	bZIP53	74.5079	426802	14787	PSB7	74.5155	493971	16829.6
GoIS2	77.0385	403014	16599.1	P5CS	74.8021	441376	15899.4	TPL	74.792	438211	16333	PSBW	74.7985	443785	17095.4	bZIP53	74.8103	422857	14778.8	PSB7	74.818	489176	16685.7
GoIS2	77.3429	397338	16540.3	P5CS	75.1043	436356	15813	TPL	75.0939	433332	16262.2	PSBW	75.1006	438819	17616	bZIP53	75.1127	418188	14801	PSB7	75.1205	483652	16566.7
GoIS2	77.6472	392125	16459.5	P5CS	75.4065	431326	15716.1	TPL	75.3959	429348	16243.9	PSBW	75.4027	432740	18535.9	bZIP53	75.4151	413940	14844.4	PSB7	75.4231	479430	16492.1
GoIS2	77.9515	388140	16375.7	P5CS	75.7087	426854	15632.8	TPL	75.6979	423125	16285.8	PSBW	75.7048	427783	20145.2	bZIP53	75.7175	409082	14881.5	PSB7	75.7256	474217	16463.5
GoIS2	78.2559	382604	16313.3	P5CS	76.0108	422899	15570.7	TPL	75.9999	418369	16373.9	PSBW	76.0069	422681	22856.2	bZIP53	76.0199	404004	14880.3	PSB7	76.0281	469010	16461.7
GoIS2	78.5602	377629	16300.3	P5CS	76.313	417196	15522.9	TPL	76.3018	413896	16477.2	PSBW	76.3091	416027	27197.9	bZIP53	76.3223	398879	14824.4	PSB7	76.3306	463000	16456.6
GoIS2	78.8645	372893	16367.6	P5CS	76.6152	412456	15474.3	TPL	76.6038	408741	16558.7	PSBW	76.6112	409724	33763.1	bZIP53	76.6247	395096	14725.8	PSB7	76.6332	457980	16424.5
GoIS2	79.1689	367206	16553.6	P5CS	76.9174	406668	15415	TPL	76.9058	402040	16586.9	PSBW	76.9133	401711	43083.9	bZIP53	76.9271	390157	14622.6	PSB7	76.9357	453563	16362.1
GoIS2	79.4732	362487	16912	P5CS	77.2196	402470	15351.9	TPL	77.2078	397791	16546	PSBW	77.2154	390627	55429.1	bZIP53	77.2295	386772	14563.8	PSB7	77.2382	447876	16289.1
GoIS2	79.7775	357828	17511.8	P5CS	77.5217	397600	15311.4	TPL	77.5097	392886	16441.9	PSBW	77.5175	376895	70563.6	bZIP53	77.5319	382653	14590.1	PSB7	77.5407	443423	16237.7
GoIS2	80.0819	352271	18456.8	P5CS	77.8239	393448	15340.7	TPL	77.8117	387402	16298.6	PSBW	77.8196	354213	87554	bZIP53	77.8343	377731	14722.3	PSB7	77.8433	438682	16236.6
GoIS2	80.3862	346859	19914	P5CS	78.1261	387088	15514.3	TPL	78.1137	383084	16147.9	PSBW	78.1217	322595	104733	bZIP53	78.1367	373424	14967.4	PSB7	78.1458	434416	16297.3
GoIS2	80.6906	341050	22160.9	P5CS	78.4283	384227	15972.1	TPL	78.4157	378989	16013.5	PSBW	78.4238	277564	119896	bZIP53	78.4391	368241	15336.8	PSB7	78.4483	428484	16410.2
GoIS2	80.9949	333208	25628.6	P5CS	78.7305	378656	16974	TPL	78.7176	374325	15901	PSBW	78.7259	230678	130728	bZIP53	78.7415	364341	15869.8	PSB7	78.7508	423282	16554.3
GoIS2	81.2992	326971	30889.2	P5CS	79.0326	373994	18885.2	TPL	79.0196	369288	15797.2	PSBW	79.028	181657	135337	bZIP53	79.0439	358763	16669.1	PSB7	79.0533	417733	16711.2
GoIS2	81.6036	318570	38530.1	P5CS	79.3348	368578	22283.4	TPL	79.3216	364392	15681.4	PSBW	79.3301	133683	132741	bZIP53	79.3463	354813	17929.8	PSB7	79.3559	413304	16876
GoIS2	81.9079	311590	48889.1	P5CS	79.637	363916	27913.1	TPL	79.6236	359607	15542.6	PSBW	79.6322	97214	123127	bZIP53	79.6487	348974	19967.4	PSB7	79.6584	407663	17057.4
GoIS2	82.2122	300745	61708	P5CS	79.9392	358225	36539.4	TPL	79.9255	354814	15391.6	PSBW	79.9343	66633.2	107819	bZIP53	79.9511	343891	23231.9	PSB7	79.9609	403310	17267.9
GoIS2	82.5166	283482	75854.5	P5CS	80.2413	350951	48652	TPL	80.2275	350149	15262.1	PSBW	80.2364	46896.8	88954.7	bZIP53	80.2534	337223	28276.5	PSB7	80.2634	396904	17517.6
GoIS2	82.8209	252381	89311	P5CS	80.5435	343998	64072.5	TPL	80.5295	346042	15203.1	PSBW	80.5385	39083.2	68985	bZIP53	80.5558	330465	35645.5	PSB7	80.566	390949	17797
GoIS2	83.1252	204418	99549.4	P5CS	80.8457	327560	81620.2	TPL	80.8315	343272	15271.1	PSBW	80.8407	35649.3	50134.4	bZIP53	80.8582	321526	45660.4	PSB7	80.8685	385616	18089.2
GoIS2	83.4296	152413	104236	P5CS	81.1479	300033	99049.4	TPL	81.1334	336623	15536.5	PSBW	81.1428	34105.8	33993.1	bZIP53	81.1606	307856	58136.3	PSB7	81.171	379651	18377.3
GoIS2	83.7339	101653	102009	P5CS	81.4501	252566	113412	TPL	81.4354	332694	16111.6	PSBW	81.4449	32913	21337.4	bZIP53	81.463	288241	72135.2	PSB7	81.4735	374155	18648.3
GoIS2	84.0382	63092.9	92983.2	P5CS	81.7522	190393	121812	TPL	81.7374	327639	17163.6	PSBW	81.747	32284.2	12768	bZIP53	81.7654	254158	85908.6	PSB7	81.7761	367774	18897.6
GoIS2	84.3426	40114.6	78745.4	P5CS	82.0544	136479	122294	TPL	82.0394	323509	18969.8	PSBW	82.0491	31198	7451.21	bZIP53	82.0678	207414	97153.7	PSB7	82.0786	362024	19139.8
GoIS2	84.6469	34485.5	61831.7	P5CS	82.3566	89316.8	114499	TPL	82.3413	319533	21994.3	PSBW	82.3512	31486.5	4142.26	bZIP53	82.3702	157185	103577	PSB7	82.3811	355821	19427.2
GoIS2	84.9512	32158.4	44932.3	P5CS	82.6588	55820	99792.8	TPL	82.6433	312725	26768.2	PSBW	82.6533	31179.7	2220.74	bZIP53	82.6726	112052	103596	PSB7	82.6836	350222	19881.1
GoIS2	85.2556	32655.4	30163	P5CS	82.961	38414	80820.5	TPL	82.9453	306144	33791.7	PSBW	82.9554	31483	1177.15	bZIP53	82.975	75551.4	96886.2	PSB7	82.9861	344521	20725.3
GoIS2	85.5599	32059.4	18669.5	P5CS	83.2631	32788.6	60685.7	TPL	83.2473	299539	43308.1	PSBW	83.2575	30955.2	641.867	bZIP53	83.2774	54069.7	84534.1	PSB7	83.2887	338040	22313
GoIS2	85.8642	31763.6	10717.3	P5CS	83.5653	31923.7	42106.2	TPL	83.5492	290296	55022.4	PSBW	83.5596	30330.6	369.339	bZIP53	83.5798	47615	68702	PSB7	83.5912	333611	25125.2
GoIS2	86.1686	31892.9	5719.09	P5CS	83.8675	32580.5	26846.2	TPL	83.8512	272666	67883.4	PSBW	83.8617	29882.5	209.996	bZIP53	83.8822	45538	51959.2	PSB7	83.8937	326010	29715.4
GoIS2	86.4729	31716.1	2868.58	P5CS	84.1697	31715.5	15578.6	TPL	84.1532	244556	80093.8	PSBW	84.1638	29602.4	85.6875	bZIP53	84.1846	43286.1	36563.4	PSB7	84.1962	318868	36578.6
GoIS2	86.7772	31180.3	1401.33	P5CS	84.4718	31448.3	8589.4	TPL	84.4552	199488	89452	PSBW	84.4659	30048.9	-30.2246	bZIP53	84.487	44221.8	23966.4	PSB7	84.4988	309878	45948.5
GoIS2	87.0816	30943.6	722.785	P5CS	84.774	31853.6	4357.08	TPL	84.7571	148172	93967.4	PSBW	84.768	29703	-131.537	bZIP53	84.7894	43423.8	14683.6	PSB7	84.8013	293703	57565.4
GoIS2	87.3859	31035.8	442.312	P5CS	85.0762	31926.9	2052.58	TPL	85.0591	102580	92515.2	PSBW	85.0701	28830.1	-198.436	bZIP53	85.0918	42777.9	8539.85	PSB7	85.1038	267036	70501.2
GoIS2	87.6902	31192	336.318	P5CS	85.3784	31567	948.42	TPL	85.3611	68229.9	85229.6	PSBW	85.3723	30042.1	-215.586	bZIP53	85.3942	41994	4771.18	PSB7	85.4063	222330	83141
GoIS2	87.9946	29958.5	292.224	P5CS	85.6806	31660.3	510.454	TPL	85.6631	46399.4	73445.9	PSBW	85.6744	30070.2	-185.008	bZIP53	85.6966	41878.2	2629.16	PSB7	85.7088	167437	93399.7
GoIS2	88.2989	30126.8	262.196	P5CS	85.9827	31149.6	392.594	TPL	85.965	37123.1	59234	PSBW	85.9765	28518.5	-128.479	bZIP53	85.999	41811.9	1481.01	PSB7	86.0114	112710	99181.8
GoIS2	88.6032	29779.5	232.595	P5CS	86.2849	31182.1	390.88	TPL	86.267	33304.2	44756.1	PSBW	86.2786	28584.9	-77.5918	bZIP53	86.3013	41376.8	886.898	PSB7	86.3139	72975.6	98985.7
GoIS2	88.9076	30120.3	203.508	P5CS	86.5871	29983.1	397.156	TPL	86.569	32159	31727.8	PSBW	86.5807	28072.6	-56.6641	bZIP53	86.6037	41725.2	584.407	PSB7	86.6164	52571.1	92438.3
GoIS2	89.2119	30167.2	174.116	P5CS	86.8893	29912.9	366.833	TPL	86.871	32281.4	21147.5	PSBW	86.8828	28602.5	-69.9062	bZIP53	86.9061	40959.9	433.391	PSB7	86.9189	44818.4	80509.1
GoIS2	89.5163	30197.1	135.765	P5CS	87.1915	30148.7	297.749	TPL	87.1729	31597.4	13123	PSBW	87.1849	29036.1	-101.9	bZIP53	87.2085	41581.4	361.329	PSB7	87.2215	41902.9	65255.8
GoIS2	89.8206	28096.4	76.123	P5CS	87.4936	30195.7	212.483	TPL	87.4749	31884.4	7497.12	PSBW	87.487	27933.7	-130.287	bZIP53	87.5109	40317.4	327.55	PSB7	87.524	40769.7	49182.1
GoIS2	90.1249	28765	-9.34961	P5CS	87.7958	29600.6	140.938	TPL	87.7769	31273.5	3978.5	PSBW	87.7891	27920.1	-140.332	bZIP53	87.8133	40797.5	307.319	PSB7	87.8265	39419.8	34496.5
GoIS2	90.4293	29462.5	-109.289	P5CS	88.098	30175.9	105.511	TPL	88.0789	31307.1	1961.31	PSBW	88.0912	27864.8	-131.598	bZIP53	88.1157	40218	288.053	PSB7	88.129	38913.5	22592.8
GoIS2	90.7336	29745.8	-199.842	P5CS	88.4002	29800.6	112.822	TPL	88.3808	32277.9	910.417	PSBW	88.3933	28001.1	-114.998	bZIP53	88.4181	40368.3	268.431	PSB7	88.4316	38717.2	14009.2
GoIS2	91.0379	29136.3	-257.104	P5CS	88.7023	29682.5	153.565	TPL	88.6828	30988.3	421.783	PSBW	88.6954	27564	-105.066	bZIP53	88.7205	40393	254.433	PSB7	88.7341	38410.3	8429.76
GoIS2	91.3423	28982.1	-268.365	P5CS	89.0045	28976.8	208.468	TPL	88.9848	30461.4	225.297	PSBW	88.9975	26858.2	-113.002	bZIP53	89.0229	39932.3	251.604	PSB7	89.0366	37714.4	5062.11
GoIS2	91.6466	29052.4	-234.871	P5CS	89.3067	29386.1	256.514	TPL	89.2868	31251.3	159.424	PSBW	89.2996	27007.1	-142.621	bZIP53	89.3253	40216.4	257.641	PSB7	89.3391	37007.6	3183.73
GoIS2	91.9509	29357.6	-167.988	P5CS	89.6089	28569.1	281.682	TPL	89.5887	30913.5	138.973	PSBW	89.6017	27055.1	-189.867	bZIP53	89.6277	39526.3	260.89	PSB7	89.6416	36351.7	2191.75
GoIS2	92.2553	29162.4	-84.6699	P5CS	89.9111	28381	276.04	TPL	89.8907	29884.6	126.715	PSBW	89.9038	27622.1	-245.736	bZIP53	89.9301	38680.8	247.024	PSB7	89.9442	36565.9	1666.08
GoIS2	92.5596	28900.6	-4.92383	P5CS	90.2132	28770.5	239.564	TPL	90.1927	30593.3	111.789	PSBW	90.206	26515.6	-300.76	bZIP53	90.2325	39559	210.162	PSB7	90.2467	36618.8	1353.87
GoIS2	92.8639	28023.6	50.998	P5CS	90.5154	28277.2	178.495	TPL	90.4947	29965.2	94.4492	PSBW	90.5081	26392.8	-347.74	bZIP53	90.5349	38676.7	160.257	PSB7	90.5492	34922.7	1123.16
GoIS2	93.1683	28324.6	67.8516	P5CS	90.8176	27705.6	104.184	TPL	90.7966	30432.4	76.2676	PSBW	90.8102	26805.9	-381.062	bZIP53	90.8373	39964	119.863	PSB7	90.8517	35914.3	917.195
GoIS2	93.4726	28458.9	41.291	P5CS	91.1198	28092	31.9102	TPL	91.0986	29975.6	55.9531	PSBW	91.1123	26861.1	-395.373	bZIP53	91.1397	39268.4	110.885	PSB7	91.1543	35210.2	722.539
GoIS2	93.7769	27461.8	-19.4492	P5CS	91.422	28402.1	-22.0938	TPL	91.4006	29368.1	30.8672	PSBW	91.4144	27104.7	-387.498	bZIP53	91.4421	38585.3	139.892	PSB7	91.4568	35816.4	549.635
GoIS2	94.0813	27994.2	-94.5879	P5CS	91.7241	28476.6	-46.1836	TPL	91.7026	29266.6	1.91797	PSBW	91.7165	26722.5	-361.061	bZIP53	91.7445	38828.3	192.604	PSB7	91.7593	36121.6	418.879
GoIS2	94.3856	28349.5	-161.543	P5CS	92.0263	27713.2	-38.7822	TPL	92.0045	29754.6	-23.6504	PSBW	92.0186	25585.1	-328.295	bZIP53	92.0468	37638.3	241.263	PSB7	92.0618	35419.3	347.475
GoIS2	94.6899	28245.8	-203.787	P5CS	92.3285	27546.6	-9.53125	TPL	92.3065	29408.3	-36.0488	PSBW	92.3207	26551.3	-304.68	bZIP53	92.3492	38699.3	259.559	PSB7	92.3644	35887.5	338.752
GoIS2	59.9949	571018	1508.41	P5CS	92.6307	27519.2	25.2207	TPL	92.6085	30219.8	-31.5742	PSBW	92.6228	25938.6	-299.137	bZIP53	92.6516	37576.8	234.86	PSB7	92.6669	34795.1	378.844
GoIS2	60.2993	571282	2190.29	P5CS	92.9328	27980	49.1377	TPL	92.9105	28571.3	-18.5156	PSBW	92.9249	25729	-307.742	bZIP53	92.954	38080.5	171.351	PSB7	92.9694	35110.9	442.346
GoIS2	60.6037	571893	2921.73	P5CS	93.235	27180.5	50.3613	TPL	93.2124	28436.4	-13.8848	PSBW	93.227	26343	-316.695	bZIP53	93.2564	37800.2	84.7725	PSB7	93.2719	35168.9	502.996
GoIS2	60.9081	570773	3713.6	P5CS	93.5372	27294.1	23.0254	TPL	93.5144	29195.6	-32.5293	PSBW	93.5291	26376	-312.48	bZIP53	93.5588	37633.1	-5.83203	PSB7	93.5744	34222.3	542.57
GoIS2	61.2125	569539	4559.63	P5CS	93.8394	26350.5	-31.8838	TPL	93.8164	28635.1	-77.1816	PSBW	93.8312	25492.1	-291.014	bZIP53	93.8612	38154.4	-84.6016	PSB7	93.877	34859.8	553.883
GoIS2	61.5169	568241	5439.98	P5CS	94.1416	27376.8	-105.384	TPL	94.1184	28490.7	-136.963	PSBW	94.1333	25129.7	-258.93	bZIP53	94.1636	37730.4	-142.294	PSB7	94.1795	34148.3	538.762
GoIS2	61.8213	565344	6328.27	P5CS	94.4437	27571.6	-181.586	TPL	94.4203	29018.6	-194.725	PSBW	94.4354	25627.7	-227.1	bZIP53	94.466	37596.4	-177.089	PSB7	94.482	34484.9	504.133
GoIS2	62.1257	564992	7196.29	P5CS	94.7459	27486	-243.42	TPL	94.7223	28948.2	-236.91	PSBW	94.7375	25628.5	-202.539	bZIP53	94.7684	38080.8	-193.714	PSB7	94.7845	34056.4	458.84
GoIS2	62.4301	561692	8017.73	P5CS	59.9941	580947	9548.29	TPL	59.9942	560853	12488.9	PSBW	59.994	604346	7690.95	bZIP53	59.9932	451576	6989.45	PSB7	59.9944	436353	10032.1
GoIS2	62.7345	559163	8771.62	P5CS	60.2962	578684	9820.63	TPL	60.2961	559593	12615.7	PSBW	60.2961	603874	8237.53	bZIP53	60.2956	451213	7314.78	PSB7	60.2969	435300	10240.9
GoIS2	63.0389	556538	9447.67	P5CS	60.5984	577019	10144.9	TPL	60.598	556338	12789.6	PSBW	60.5981	603399	8879.99	bZIP53	60.5979	449806	7687.74	PSB7	60.5994	433134	10528.6
GoIS2	63.3433	552760	10049.7	P5CS	60.9005	574382	10515.9	TPL	60.9	553324	12998.9	PSBW	60.9002	600496	9643.93	bZIP53	60.9003	447696	8117.63	PSB7	60.902	430580	10910.7
GoIS2	63.6477	549993	10594.9	P5CS	61.2026	571470	10913.6	TPL	61.2019	549185	13221	PSBW	61.2023	598524	10519.9	bZIP53	61.2027	445486	8600.2	PSB7	61.2045	428084	11376.7
GoIS2	63.9521	546060	11105.7	P5CS	61.5047	567457	11309	TPL	61.5038	545811	13429.3	PSBW	61.5044	594513	11466.7	bZIP53	61.5051	442556	9116.98	PSB7	61.507	424131	11890.1
GoIS2	64.2565	542938	11600.5	P5CS	61.8069	564075	11673.1	TPL	61.8057	541051	13600.7	PSBW	61.8064	591782	12425.8	bZIP53	61.8074	440780	9638.8	PSB7	61.8095	421322	12387.8
GoIS2	64.5609	539053	12085.3	P5CS	62.109	560194	11985.7	TPL	62.1076	537029	13723.4	PSBW	62.1085	586555	13338.3	bZIP53	62.1098	437193	10132.6	PSB7	62.1121	416248	12813.8
GoIS2	64.8653	535165	12554	P5CS	62.4111	555812	12240.4	TPL	62.4096	532319	13797.9	PSBW	62.4106	582782	14157.5	bZIP53	62.4122	433905	10570	PSB7	62.4146	413496	13136.5
GoIS2	65.1697	530938	12994.4	P5CS	62.7133	552008	12443.4	TPL	62.7115	527697	13839.8	PSBW	62.7126	578576	14855.5	bZIP53	62.7145	430689	10934.2	PSB7	62.7171	408093	13338.5
GoIS2	65.4741	525820	13396.3	P5CS	63.0154	547936	12607.6	TPL	63.0134	523019	13862	PSBW	63.0147	573080	15424.9	bZIP53	63.0169	426704	11222	PSB7	63.0196	403568	13430.7
GoIS2	65.7785	522067	13756.1	P5CS	63.3175	544163	12746.1	TPL	63.3153	519839	13870.5	PSBW	63.3168	566891	15876.2	bZIP53	63.3193	423077	11439.8	PSB7	63.3222	400050	13446.2
GoIS2	66.0829	516995	14076.7	P5CS	63.6197	539773	12865.7	TPL	63.6172	515250	13862.5	PSBW	63.6189	562692	16250.8	bZIP53	63.6216	419887	11598.5	PSB7	63.6247	394375	13426.6
GoIS2	66.3873	512711	14364	P5CS	63.9218	535731	12965	TPL	63.9192	510287	13833.5	PSBW	63.9209	556591	16591.1	bZIP53	63.924	416232	11708.7	PSB7	63.9272	392548	13404.8
GoIS2	66.6917	508027	14607.2	P5CS	64.2239	531997	13037.3	TPL	64.2211	505657	13785.4	PSBW	64.223	552337	16860	bZIP53	64.2264	411679	11780.3	PSB7	64.2297	386550	13395.6
GoIS2	66.9961	502171	14824.4	P5CS	64.526	527786	13079.7	TPL	64.523	502087	13730.3	PSBW	64.5251	545254	17070.1	bZIP53	64.5288	408490	11825.2	PSB7	64.5322	383514	13395.3
GoIS2	67.3005	498164	15023.9	P5CS	64.8282	523031	13100.1	TPL	64.8249	497090	13685.1	PSBW	64.8271	539114	17231.4	bZIP53	64.8311	404316	11858.4	PSB7	64.8348	378822	13391.5
GoIS2	67.6049	493541	15205.3	P5CS	65.1303	518680	13119	TPL	65.1268	493155	13666.1	PSBW	65.1292	533936	17353.8	bZIP53	65.1335	400875	11897.3	PSB7	65.1373	374119	13374.4
GoIS2	67.9093	488270	15363.8	P5CS	65.4324	514953	13160.9	TPL	65.4287	489137	13679.4	PSBW	65.4313	528338	17444.4	bZIP53	65.4359	397051	11956.9	PSB7	65.4398	370320	13344.9
GoIS2	68.2137	483143	15492.2	P5CS	65.7346	510839	13239.5	TPL	65.7307	484752	13722	PSBW	65.7334	523258	17503.1	bZIP53	65.7382	393259	12044.5	PSB7	65.7423	366488	13313.9
GoIS2	68.5181	478288	15584.5	P5CS	66.0367	508631	13346.5	TPL	66.0326	480046	13785.2	PSBW	66.0354	516659	17522.8	bZIP53	66.0406	389355	12158	PSB7	66.0449	360894	13294.7
GoIS2	68.8224	472954	15639.3	P5CS	66.3388	502485	13455	TPL	66.3345	474763	13864.4	PSBW	66.3375	512086	17499.1	bZIP53	66.343	386488	12282.8	PSB7	66.3474	358360	13294.8
GoIS2	69.1268	467821	15661	P5CS	66.641	498680	13534.9	TPL	66.6364	471499	13952.5	PSBW	66.6396	505657	17440	bZIP53	66.6454	381408	12398.3	PSB7	66.6499	354221	13310.1
GoIS2	69.4312	463646	15657.6	P5CS	66.9431	493928	13570.1	TPL	66.9383	467628	14037.2	PSBW	66.9416	500375	17369.3	bZIP53	66.9477	377677	12486.3	PSB7	66.9524	348969	13327.9
GoIS2	69.7356	458241	15637.4	P5CS	67.2452	490046	13567.3	TPL	67.2403	462461	14101.4	PSBW	67.2437	494584	17317.5	bZIP53	67.2501	373114	12537.3	PSB7	67.255	344842	13333.6
GoIS2	70.04	452828	15607.8	P5CS	67.5473	485643	13553.2	TPL	67.5422	457464	14129	PSBW	67.5458	490224	17304.7	bZIP53	67.5525	369237	12553.2	PSB7	67.5575	340609	13317.8
GoIS2	70.3444	448638	15573.4	P5CS	67.8495	481420	13559.7	TPL	67.8441	453523	14114.6	PSBW	67.8478	484577	17328.1	bZIP53	67.8548	365493	12542.5	PSB7	67.86	336808	13276.2
GoIS2	70.6488	443575	15535.7	P5CS	68.1516	477686	13610	TPL	68.146	448319	14067.2	PSBW	68.1499	479150	17360.5	bZIP53	68.1572	361051	12514.3	PSB7	68.1625	331881	13207.3
GoIS2	70.9532	438782	15493.8	P5CS	68.4537	473116	13712	TPL	68.4479	444465	14007.5	PSBW	68.452	473015	17366.7	bZIP53	68.4596	357554	12473.4	PSB7	68.465	328175	13109
GoIS2	71.2576	433584	15445.8	P5CS	68.7559	469504	13860.6	TPL	68.7499	439634	13958.6	PSBW	68.7541	467697	17324	bZIP53	68.7619	353197	12419.5	PSB7	68.7676	324751	12979.3
GoIS2	71.562	428509	15389.8	P5CS	69.058	464737	14045	TPL	69.0518	436250	13938.7	PSBW	69.0561	461503	17235.9	bZIP53	69.0643	349868	12349.2	PSB7	69.0701	319246	12821
GoIS2	71.8664	423993	15325.2	P5CS	69.3601	459668	14254.1	TPL	69.3537	430979	13957.7	PSBW	69.3582	457435	17128.6	bZIP53	69.3667	345481	12260.4	PSB7	69.3726	316006	12646.1
GoIS2	72.1708	419587	15251.7	P5CS	69.6623	455380	14474.9	TPL	69.6556	427057	14017.5	PSBW	69.6603	452000	17034.6	bZIP53	69.6691	342198	12156.3	PSB7	69.6751	312523	12476.4
GoIS2	72.4752	414738	15171.1	P5CS	69.9644	452721	14687.6	TPL	69.9575	422411	14111.5	PSBW	69.9623	446961	16974.9	bZIP53	69.9714	337524	12047.3	PSB7	69.9777	308064	12337.9
GoIS2	72.7796	408854	15090.7	P5CS	70.2665	446559	14864.8	TPL	70.2595	418704	14222.8	PSBW	70.2644	441915	16949.5	bZIP53	70.2738	334094	11949.5	PSB7	70.2802	304916	12250.3
GoIS2	73.084	404528	15024.7	P5CS	70.5686	441548	14978.9	TPL	70.5614	414277	14324.2	PSBW	70.5665	436151	16940	bZIP53	70.5762	331100	11877.9	PSB7	70.5827	300994	12218.1
GoIS2	73.3884	400098	14991.1	P5CS	70.8708	437231	15015.7	TPL	70.8633	409665	14384.5	PSBW	70.8686	431013	16920.4	bZIP53	70.8785	326223	11845.4	PSB7	70.8852	297350	12226.7
GoIS2	73.6928	395479	15001	P5CS	71.1729	431453	14983.6	TPL	71.1652	404675	14382	PSBW	71.1706	426235	16869.6	bZIP53	71.1809	323239	11856.8	PSB7	71.1878	293356	12246.8
GoIS2	73.9972	390448	15048	P5CS	71.475	427337	14912.8	TPL	71.4671	399070	14314.9	PSBW	71.4727	420517	16781.8	bZIP53	71.4833	319125	11912	PSB7	71.4903	288162	12246.2
GoIS2	74.3016	386230	15105.6	P5CS	71.7772	422980	14844.5	TPL	71.7691	395492	14204.4	PSBW	71.7748	414345	16672.2	bZIP53	71.7857	314979	12011.8	PSB7	71.7928	285950	12204.1
GoIS2	74.606	381200	15136.1	P5CS	72.0793	418447	14816.7	TPL	72.071	390706	14083.4	PSBW	72.0768	409770	16572.3	bZIP53	72.088	311366	12168.8	PSB7	72.0953	280283	12118.6
GoIS2	74.9104	375567	15107.7	P5CS	72.3814	413763	14853.7	TPL	72.3729	387217	13981.7	PSBW	72.3789	404325	16515	bZIP53	72.3904	307221	12404.5	PSB7	72.3978	276485	12009
GoIS2	75.2148	369523	15010.5	P5CS	72.6836	409274	14961.1	TPL	72.6748	382045	13915.9	PSBW	72.681	400759	16513.8	bZIP53	72.6928	304354	12743.8	PSB7	72.7004	274382	11905.1
GoIS2	75.5192	366510	14860.8	P5CS	72.9857	404770	15126.8	TPL	72.9767	377616	13889.4	PSBW	72.9831	395650	16550.9	bZIP53	72.9951	300003	13205.9	PSB7	73.0029	271110	11825.6
GoIS2	75.8236	361536	14692.3	P5CS	73.2878	400789	15325.8	TPL	73.2787	372801	13898	PSBW	73.2851	388785	16583.7	bZIP53	73.2975	296492	13798.1	PSB7	73.3054	265785	11767.4
GoIS2	76.128	357059	14540.4	P5CS	73.5899	395355	15528	TPL	73.5806	369599	13934	PSBW	73.5872	383687	16568.6	bZIP53	73.5999	291166	14513.2	PSB7	73.6079	263879	11709.9
GoIS2	76.4324	352412	14429.6	P5CS	73.8921	390394	15706.9	TPL	73.8825	364710	13985.3	PSBW	73.8893	378990	16486.3	bZIP53	73.9022	287027	15329.5	PSB7	73.9105	259027	11631.2
GoIS2	76.7368	348025	14364.2	P5CS	74.1942	385182	15845.7	TPL	74.1844	360138	14033.4	PSBW	74.1913	373359	16354.5	bZIP53	74.2046	281647	16209.6	PSB7	74.213	254401	11525.5
GoIS2	77.0412	343868	14351.3	P5CS	74.4963	380890	15937.5	TPL	74.4863	356205	14056.2	PSBW	74.4934	368513	16221.7	bZIP53	74.507	276615	17097.7	PSB7	74.5155	251664	11409.7
GoIS2	77.3456	339522	14379.4	P5CS	74.7985	375317	15980.9	TPL	74.7883	350694	14035.7	PSBW	74.7955	364158	16152.5	bZIP53	74.8094	270752	17917.3	PSB7	74.818	249723	11312.1
GoIS2	77.65	335008	14433	P5CS	75.1006	370536	15973.8	TPL	75.0902	346158	13965.9	PSBW	75.0975	358628	16216.9	bZIP53	75.1117	263026	18577	PSB7	75.1205	244893	11255.2
GoIS2	77.9544	329945	14491.6	P5CS	75.4027	365024	15911.9	TPL	75.3921	342562	13855.1	PSBW	75.3996	353624	16494.7	bZIP53	75.4141	257182	18983.4	PSB7	75.4231	241222	11242
GoIS2	78.2588	325449	14547.1	P5CS	75.7048	361233	15790.8	TPL	75.694	338058	13721.5	PSBW	75.7017	348940	17096.8	bZIP53	75.7165	250289	19060.4	PSB7	75.7256	238115	11256.9
GoIS2	78.5632	321541	14589.8	P5CS	76.007	354595	15611	TPL	75.9959	333446	13580.2	PSBW	76.0038	342891	18200.4	bZIP53	76.0188	243749	18768.7	PSB7	76.0281	234397	11275.4
GoIS2	78.8676	316191	14613.6	P5CS	76.3091	350205	15381.1	TPL	76.2979	329846	13449.8	PSBW	76.3058	337776	20085.5	bZIP53	76.3212	236447	18121.2	PSB7	76.3306	230355	11275.1
GoIS2	79.172	312397	14619.7	P5CS	76.6112	345497	15116.9	TPL	76.5998	325087	13337.8	PSBW	76.6079	331962	23152.7	bZIP53	76.6236	231738	17188.5	PSB7	76.6332	227902	11242.9
GoIS2	79.4764	306316	14624.9	P5CS	76.9134	340794	14836.3	TPL	76.9017	321262	13246.5	PSBW	76.91	325711	27897.1	bZIP53	76.9259	226047	16089.5	PSB7	76.9357	223252	11176.9
GoIS2	79.7808	301755	14670.7	P5CS	77.2155	336149	14555.5	TPL	77.2036	316757	13175.8	PSBW	77.2121	319660	34811.2	bZIP53	77.2283	223229	14967.3	PSB7	77.2382	220118	11086.2
GoIS2	80.0852	298357	14833.7	P5CS	77.5176	331134	14289.7	TPL	77.5055	313228	13123.8	PSBW	77.5141	311533	44211	bZIP53	77.5307	219138	13957.5	PSB7	77.5407	216607	10989.3
GoIS2	80.3896	294249	15239.2	P5CS	77.8198	327314	14059.8	TPL	77.8074	308927	13084.1	PSBW	77.8162	299600	56016	bZIP53	77.8331	216109	13161	PSB7	77.8433	213691	10910.1
GoIS2	80.694	288862	16084.3	P5CS	78.1219	322182	13902.5	TPL	78.1094	305506	13044.8	PSBW	78.1183	283726	69553.5	bZIP53	78.1354	211689	12632.6	PSB7	78.1458	210883	10870.8
GoIS2	80.9984	284107	17665.6	P5CS	78.424	318288	13884.3	TPL	78.4113	301288	12990	PSBW	78.4203	257868	83483.4	bZIP53	78.4378	208760	12387.8	PSB7	78.4483	207094	10886.2
GoIS2	81.3028	279271	20392.1	P5CS	78.7262	314356	14119.7	TPL	78.7132	296739	12907.7	PSBW	78.7224	225097	95927.4	bZIP53	78.7402	205411	12423.2	PSB7	78.7508	202819	10960.9
GoIS2	81.6072	274257	24742.4	P5CS	79.0283	310224	14799.1	TPL	79.0151	292913	12796.9	PSBW	79.0245	186733	104820	bZIP53	79.0425	201228	12741.7	PSB7	79.0533	201011	11091.2
GoIS2	81.9116	268843	31131.7	P5CS	79.3304	306038	16224.3	TPL	79.317	289193	12671	PSBW	79.3265	141517	108410	bZIP53	79.3449	196971	13376.5	PSB7	79.3559	196582	11267.9
GoIS2	82.216	261693	39687.7	P5CS	79.6325	301399	18832.9	TPL	79.619	285444	12552.1	PSBW	79.6286	105304	105759	bZIP53	79.6473	194050	14412.9	PSB7	79.6584	194101	11479
GoIS2	82.5204	252325	50000.9	P5CS	79.9347	297177	23177.9	TPL	79.9209	282152	12461	PSBW	79.9307	73127.3	97048.3	bZIP53	79.9497	189259	16001.9	PSB7	79.9609	188978	11713.7
GoIS2	82.8248	233731	60970.9	P5CS	80.2368	291887	29816.2	TPL	80.2228	277836	12409.2	PSBW	80.2328	50729.2	83567.4	bZIP53	80.252	183327	18359.4	PSB7	80.2634	184967	11964.6
GoIS2	83.1292	204069	70884.4	P5CS	80.5389	287122	39088.1	TPL	80.5247	274106	12400	PSBW	80.5348	39311.8	67378.7	bZIP53	80.5544	178597	21727.9	PSB7	80.566	182289	12225.6
GoIS2	83.4336	162996	77780.8	P5CS	80.8411	278445	50824.8	TPL	80.8266	270752	12439.7	PSBW	80.8369	36282.8	50764.3	bZIP53	80.8568	172356	26286.9	PSB7	80.8685	178438	12484.3
GoIS2	83.738	116143	80024.7	P5CS	81.1432	266218	64100.6	TPL	81.1286	266191	12554.2	PSBW	81.139	35314.1	35663.3	bZIP53	81.1591	164336	32011.8	PSB7	81.171	173622	12730.7
GoIS2	84.0424	74815.1	76865.7	P5CS	81.4453	242782	77188.8	TPL	81.4305	262146	12807.6	PSBW	81.441	33225.6	23291.1	bZIP53	81.4615	154695	38526.4	PSB7	81.4735	169741	12935.1
GoIS2	84.3468	45029.3	68733.3	P5CS	81.7475	202620	87834.8	TPL	81.7324	259487	13319.1	PSBW	81.7431	31918.7	14416.7	bZIP53	81.7639	136908	45032.2	PSB7	81.7761	164895	13066.6
GoIS2	84.6512	33528	57114.8	P5CS	82.0496	156450	93829.6	TPL	82.0343	255604	14262.7	PSBW	82.0452	31037.3	9169.74	bZIP53	82.0663	113267	50395.1	PSB7	82.0786	159928	13112
GoIS2	84.9556	30087.4	44067.4	P5CS	82.3517	107874	93695.2	TPL	82.3362	250762	15899.2	PSBW	82.3473	29547.2	5757.98	bZIP53	82.3686	83810.7	53418.1	PSB7	82.3811	157819	13092.3
GoIS2	85.26	29097.4	31583.6	P5CS	82.6538	69702.4	87199.9	TPL	82.6382	247241	18593.9	PSBW	82.6493	28744.1	3616.9	bZIP53	82.671	56952.2	53222.6	PSB7	82.6836	153604	13068.9
GoIS2	85.5644	29428.6	21083.4	P5CS	82.956	41757.2	75465.7	TPL	82.9401	242097	22737.5	PSBW	82.9514	28274.3	2284.01	bZIP53	82.9734	35809	49579.9	PSB7	82.9861	149137	13141.3
GoIS2	85.8688	29223.5	13088.7	P5CS	83.2581	30401.5	60612.4	TPL	83.242	237557	28646.3	PSBW	83.2535	28931.1	1449.34	bZIP53	83.2757	25784	43030.4	PSB7	83.2887	145685	13443.1
GoIS2	86.1731	28344.3	7278.32	P5CS	83.5602	27489.2	45093.2	TPL	83.5439	230407	36380	PSBW	83.5555	28776	931.316	bZIP53	83.5781	22943	34720.5	PSB7	83.5912	142334	14141.3
GoIS2	86.4775	29358.3	3749.54	P5CS	83.8624	27169.1	31008.2	TPL	83.8458	220308	45541.1	PSBW	83.8576	28938.2	625.095	bZIP53	83.8805	22121.3	26028.9	PSB7	83.8937	137781	15429.9
GoIS2	86.7819	28573.8	1829.44	P5CS	84.1645	27999.3	19656.8	TPL	84.1478	206045	55158.1	PSBW	84.1597	27568.6	459.646	bZIP53	84.1828	22402.9	18153.2	PSB7	84.1962	134241	17506.1
GoIS2	87.0863	29037.7	909.616	P5CS	84.4666	26347.3	11475.6	TPL	84.4497	180972	63765.6	PSBW	84.4618	28535.3	377.551	bZIP53	84.4852	22135.7	11829.4	PSB7	84.4988	129267	20514.4
GoIS2	87.3907	28116.3	537.193	P5CS	84.7687	26491.1	6196.01	TPL	84.7516	143608	69725.4	PSBW	84.7638	27666.1	332.877	bZIP53	84.7876	21134.6	7158.6	PSB7	84.8013	122579	24462.2
GoIS2	87.6951	28119.8	416.664	P5CS	85.0709	27151.7	3089.46	TPL	85.0535	104715	71706.4	PSBW	85.0659	27459.5	295.628	bZIP53	85.09	20790.4	4118.53	PSB7	85.1038	113384	29123.3
GoIS2	87.9995	27720.5	373.835	P5CS	85.373	26672.9	1453.83	TPL	85.3554	69945.6	69127.6	PSBW	85.368	27296.2	253.886	bZIP53	85.3923	21364.1	2317.4	PSB7	85.4063	98082.2	33969.4
GoIS2	88.3039	27594.7	318.425	P5CS	85.6751	26799.4	699.675	TPL	85.6574	43495.9	62361.1	PSBW	85.67	27211.8	210.501	bZIP53	85.6947	20710.7	1340.92	PSB7	85.7088	75278.4	38188.2
GoIS2	88.6083	26681.6	218.638	P5CS	85.9773	26499.3	408.648	TPL	85.9593	32233.4	52601.5	PSBW	85.9721	27138	175.707	bZIP53	85.9971	20601.1	855.64	PSB7	86.0114	49680.2	40831.8
GoIS2	88.9127	26588.3	84.4814	P5CS	86.2794	25679.3	319.343	TPL	86.2612	27392	41475.5	PSBW	86.2742	27259.6	158.8	bZIP53	86.2994	20534.2	636.025	PSB7	86.3139	30304.3	41092.5
GoIS2	89.2171	27143.2	-48.7881	P5CS	86.5815	25785.4	287.366	TPL	86.5631	26412.7	30573.6	PSBW	86.5762	26777.5	161.979	bZIP53	86.6018	20301.4	547.244	PSB7	86.6164	21453.2	38610.2
GoIS2	89.5215	28282.7	-141.122	P5CS	86.8837	25451	246.796	TPL	86.865	26232.7	21084.2	PSBW	86.8783	26459	178.357	bZIP53	86.9042	19673.6	515.341	PSB7	86.9189	19884.7	33660.6
GoIS2	89.8259	27295.1	-167.641	P5CS	87.1858	25575.3	180.868	TPL	87.167	25429.3	13625.9	PSBW	87.1804	26892.7	194.266	bZIP53	87.2066	20301.7	502.11	PSB7	87.2215	19792.2	27101.1
GoIS2	90.1303	26864.4	-129.595	P5CS	87.4879	24736.7	100.536	TPL	87.4689	25431.5	8118.49	PSBW	87.4825	26160.1	194.677	bZIP53	87.5089	19539.4	488.79	PSB7	87.524	19132.7	20083.1
GoIS2	90.4347	27030.8	-51.8975	P5CS	87.79	25648.2	28.0566	TPL	87.7708	25641	4515.42	PSBW	87.7845	25753	169.726	bZIP53	87.8113	19436.9	466.952	PSB7	87.8265	19129.5	13671
GoIS2	90.7391	27480.2	29.4141	P5CS	88.0922	25207.1	-15.9648	TPL	88.0727	24950.6	2352.19	PSBW	88.0866	26054.3	120.025	bZIP53	88.1137	19224.1	434.129	PSB7	88.129	20083.1	8407.39
GoIS2	91.0435	26206.2	82.0547	P5CS	88.3943	25277.3	-22.0684	TPL	88.3746	24937.8	1159.12	PSBW	88.3887	25685.9	57.8643	bZIP53	88.416	19301.6	392.118	PSB7	88.4316	19950.5	4655.13
GoIS2	91.3479	26133.8	88.7217	P5CS	88.6964	25341.1	3.42969	TPL	88.6765	25594.7	558.294	PSBW	88.6908	26485.8	2.39648	bZIP53	88.7184	19117.7	346.118	PSB7	88.7341	18670.5	2311.64
GoIS2	91.6523	26238.7	52.084	P5CS	88.9986	24603	40.1973	TPL	88.9785	24719.3	290.178	PSBW	88.9928	25665	-29.9385	bZIP53	89.0208	19051	303.266	PSB7	89.0366	18637.9	1014.19
GoIS2	91.9567	25842.4	-7.39941	P5CS	89.3007	24953.9	62.0186	TPL	89.2804	25128.3	195.686	PSBW	89.2949	26579.2	-34.4902	bZIP53	89.3232	18913.5	270.517	PSB7	89.3391	18446.1	376.8
GoIS2	92.2611	26615.6	-60.5762	P5CS	89.6028	23992.6	48.4482	TPL	89.5823	24918.2	183.269	PSBW	89.597	25099.4	-20.7588	bZIP53	89.6255	18974.4	252.612	PSB7	89.6416	19369.2	95.2764
GoIS2	92.5655	25965.4	-82.6289	P5CS	89.905	24106.2	-5.25293	TPL	89.8842	24456.1	200.73	PSBW	89.899	25302.1	-5.93066	bZIP53	89.9279	18680.8	250.773	PSB7	89.9442	18462.8	-24.2441
GoIS2	92.8699	26664.3	-63.6768	P5CS	90.2071	24125.9	-85.1104	TPL	90.1861	24524.4	218.812	PSBW	90.2011	25633.8	-3.70508	bZIP53	90.2303	18809.3	262.158	PSB7	90.2467	17656.2	-85.1797
GoIS2	93.1743	25953.5	-10.9873	P5CS	90.5092	25362.6	-164.347	TPL	90.4881	24317.2	224.271	PSBW	90.5032	25502	-15.9609	bZIP53	90.5326	18494.1	280.07	PSB7	90.5492	17765.7	-134.667
GoIS2	93.4787	25218.6	58.0088	P5CS	90.8113	23660.9	-215.243	TPL	90.79	23603.9	216.441	PSBW	90.8052	25029.2	-32.3984	bZIP53	90.835	18441.4	295.095	PSB7	90.8517	18830.9	-190.068
GoIS2	93.7831	25503.6	126.299	P5CS	91.1135	24795.2	-220.772	TPL	91.0919	24432.2	202.127	PSBW	91.1073	25417.9	-37.7129	bZIP53	91.1374	17867.6	297.456	PSB7	91.1543	17692.4	-252.876
GoIS2	94.0875	25944.9	184.163	P5CS	91.4156	24657.4	-180.445	TPL	91.3938	24031.5	187.876	PSBW	91.4094	25675.6	-21.4385	bZIP53	91.4397	18266.9	280.134	PSB7	91.4568	17428.3	-314.974
GoIS2	94.3919	24923.5	229.247	P5CS	91.7177	24049.4	-108.808	TPL	91.6957	24067.9	173.295	PSBW	91.7115	25133.9	15.2275	bZIP53	91.7421	18014.8	241.486	PSB7	91.7593	18190.4	-363.082
GoIS2	94.6963	24661.6	262.737	P5CS	92.0199	24037.2	-28.5674	TPL	91.9977	23540.8	150.507	PSBW	92.0135	24863.2	59.3994	bZIP53	92.0445	17659.8	186.279	PSB7	92.0618	17703.7	-384.019
GoIS2	59.9958	627339	11575.7	P5CS	92.322	23599.3	37.9189	TPL	92.2996	22982	111.186	PSBW	92.3156	24571.6	93.3438	bZIP53	92.3468	18108.4	124.834	PSB7	92.3644	18841.1	-370.961
GoIS2	60.3001	624621	11865.8	P5CS	92.6241	23913.5	75.5127	TPL	92.6015	23441	55.8408	PSBW	92.6177	24343	104.41	bZIP53	92.6492	17856.7	70.5752	PSB7	92.6669	16915.2	-328.876
GoIS2	60.6045	622939	12236.1	P5CS	92.9263	23345.1	79.499	TPL	92.9034	23497.2	-2.85645	PSBW	92.9197	24622	92.0732	bZIP53	92.9516	18144.7	36.4473	PSB7	92.9694	17115.6	-275.466
GoIS2	60.9088	620284	12679.2	P5CS	93.2284	23385.6	54.9277	TPL	93.2053	23540.6	-46.7568	PSBW	93.2218	24567.4	67.5654	bZIP53	93.254	17931.6	30.6582	PSB7	93.2719	17851.6	-234.726
GoIS2	61.2131	616774	13161	P5CS	93.5305	23309.9	13.4229	TPL	93.5073	24127.3	-64.3838	PSBW	93.5239	24371.9	46.6689	bZIP53	93.5563	17918	53.0293	PSB7	93.5744	15824.8	-225.183
GoIS2	61.5175	611593	13630.9	P5CS	93.8326	23395.8	-30.7471	TPL	93.8092	22768.3	-58.8486	PSBW	93.826	24434.9	40.7178	bZIP53	93.8587	18170.3	93.8652	PSB7	93.877	17939.1	-250.008
GoIS2	61.8218	608475	14043.2	P5CS	94.1348	23077.7	-64.3955	TPL	94.1111	23224.4	-45.3652	PSBW	94.128	24038.5	51.6836	bZIP53	94.1611	16951.6	136.883	PSB7	94.1795	17069.5	-296.067
GoIS2	62.1261	602879	14375.1	P5CS	94.4369	23268.8	-78.541	TPL	94.413	22924.5	-40.8291	PSBW	94.4301	24270.2	73.4434	bZIP53	94.4634	17403.6	165.677	PSB7	94.482	16793.5	-342.576
GoIS2	62.4305	598291	14633.4	P5CS	94.739	23648.1	-70.5459	TPL	94.7149	23307.7	-53.8936	PSBW	94.7322	23731.2	97.0488	bZIP53	94.7658	17453.5	170.659	PSB7	94.7845	17242	-373.011
GoIS2	62.7348	594337	14843.7	P5CS	59.9954	602852	14892.2	TPL	59.9952	593298	14764	PSBW	59.9953	521570	12095.3	bZIP53	59.993	558220	11444.8	PSB7	59.9932	784131	15814.8
GoIS2	63.0391	589171	15037.5	P5CS	60.2976	598930	14984.5	TPL	60.2972	589565	14857.7	PSBW	60.2974	519145	12214.6	bZIP53	60.2954	555515	11623.5	PSB7	60.2956	781746	16143.5
GoIS2	63.3435	584752	15225.2	P5CS	60.5998	596610	15081.4	TPL	60.5991	586663	14979.6	PSBW	60.5995	516064	12360.6	bZIP53	60.5978	553804	11819.8	PSB7	60.5979	778451	16514.5
GoIS2	63.6478	581989	15390.1	P5CS	60.9019	590782	15169.3	TPL	60.9011	583271	15112.6	PSBW	60.9016	512683	12522.3	bZIP53	60.9002	550037	12034.4	PSB7	60.9003	772523	16913.6
GoIS2	63.9521	575177	15516.7	P5CS	61.2041	586369	15244.7	TPL	61.2031	577651	15236.6	PSBW	61.2037	507934	12690.6	bZIP53	61.2026	546672	12270.5	PSB7	61.2027	769071	17320.9
GoIS2	64.2565	570248	15601.8	P5CS	61.5063	582480	15311.9	TPL	61.5051	573896	15332	PSBW	61.5058	505752	12859.5	bZIP53	61.505	543279	12530	PSB7	61.5051	764273	17716.8
GoIS2	64.5608	564316	15659.3	P5CS	61.8085	577392	15375.3	TPL	61.807	568929	15383.6	PSBW	61.8079	500340	13016.4	bZIP53	61.8074	539488	12808.5	PSB7	61.8074	758658	18089.6
GoIS2	64.8652	560336	15710.9	P5CS	62.1106	572625	15432.8	TPL	62.109	564577	15386.5	PSBW	62.11	497804	13141.7	bZIP53	62.1098	536184	13104.9	PSB7	62.1098	752671	18443.4
GoIS2	65.1695	555621	15767	P5CS	62.4128	567555	15476.3	TPL	62.411	558963	15350.3	PSBW	62.4122	493243	13218	bZIP53	62.4122	531924	13384.4	PSB7	62.4122	746434	18796
GoIS2	65.4738	551253	15819.9	P5CS	62.715	562333	15496.4	TPL	62.713	553196	15298.7	PSBW	62.7143	488709	13243.9	bZIP53	62.7146	527481	13609.5	PSB7	62.7145	741076	19130.4
GoIS2	65.7782	544731	15852.1	P5CS	63.0172	557272	15487.2	TPL	63.0149	549438	15260.6	PSBW	63.0164	482060	13236.8	bZIP53	63.0169	523204	13757.2	PSB7	63.0169	736433	19426.4
GoIS2	66.0825	539127	15853.7	P5CS	63.3194	553112	15448.2	TPL	63.3169	544641	15254.6	PSBW	63.3185	481675	13224.3	bZIP53	63.3193	519471	13820.7	PSB7	63.3193	729847	19649.3
GoIS2	66.3868	534472	15831.2	P5CS	63.6215	547527	15383.5	TPL	63.6189	540547	15279.3	PSBW	63.6206	475443	13225.9	bZIP53	63.6217	514003	13812.6	PSB7	63.6216	724460	19772.4
GoIS2	66.6912	529934	15800.4	P5CS	63.9237	543213	15299.3	TPL	63.9209	535206	15312.7	PSBW	63.9227	471861	13242.5	bZIP53	63.9241	510131	13761	PSB7	63.924	715519	19802.3
GoIS2	66.9955	524730	15773.6	P5CS	64.2259	537354	15202.1	TPL	64.2228	530353	15325.9	PSBW	64.2248	467468	13258.8	bZIP53	64.2265	505748	13699.9	PSB7	64.2264	709486	19784
GoIS2	67.2998	520474	15750.1	P5CS	64.5281	534328	15096.7	TPL	64.5248	526317	15298.3	PSBW	64.5269	462483	13257	bZIP53	64.5289	501785	13657.9	PSB7	64.5288	704260	19778.9
GoIS2	67.6042	514204	15721	P5CS	64.8303	528550	14985.5	TPL	64.8268	520264	15228.5	PSBW	64.829	457648	13230.9	bZIP53	64.8313	497356	13650.3	PSB7	64.8311	698860	19830.4
GoIS2	67.9085	509908	15679	P5CS	65.1324	523750	14870.4	TPL	65.1288	514687	15132.5	PSBW	65.1311	453622	13189.1	bZIP53	65.1337	493448	13677.1	PSB7	65.1335	693086	19939.2
GoIS2	68.2128	504219	15624.7	P5CS	65.4346	519974	14756.3	TPL	65.4307	511354	15032.3	PSBW	65.4332	449514	13148.1	bZIP53	65.4361	489241	13725.6	PSB7	65.4359	686643	20066.3
GoIS2	68.5172	500463	15565.1	P5CS	65.7368	514706	14653	TPL	65.7327	507374	14946.3	PSBW	65.7353	445382	13119.3	bZIP53	65.7385	484592	13776.6	PSB7	65.7382	679425	20157.5
GoIS2	68.8215	495180	15507.2	P5CS	66.039	510091	14573.4	TPL	66.0347	500925	14885.5	PSBW	66.0374	441031	13098.7	bZIP53	66.0409	480508	13810.2	PSB7	66.0406	673499	20170.4
GoIS2	69.1258	491015	15453.6	P5CS	66.3411	506219	14527.5	TPL	66.3367	496094	14856.4	PSBW	66.3395	437706	13067.3	bZIP53	66.3433	476185	13810.5	PSB7	66.343	666967	20092.4
GoIS2	69.4302	484486	15404.1	P5CS	66.6433	502205	14516.1	TPL	66.6386	492326	14861	PSBW	66.6416	433015	13000.5	bZIP53	66.6457	471931	13771.3	PSB7	66.6454	660127	19940.5
GoIS2	69.7345	480569	15358.5	P5CS	66.9455	497118	14528.7	TPL	66.9406	487470	14892.9	PSBW	66.9437	428521	12884.6	bZIP53	66.9481	466899	13701	PSB7	66.9477	653648	19751.5
GoIS2	70.0388	477274	15317.2	P5CS	67.2477	493599	14548.9	TPL	67.2426	483638	14932.3	PSBW	67.2459	423444	12728.1	bZIP53	67.2505	462640	13621.8	PSB7	67.2501	648103	19566.3
GoIS2	70.3432	471709	15281.3	P5CS	67.5499	488044	14561.8	TPL	67.5446	478129	14949.7	PSBW	67.548	420920	12562.2	bZIP53	67.5529	458399	13562.6	PSB7	67.5525	642144	19418.4
GoIS2	70.6475	465874	15252.9	P5CS	67.852	483010	14560	TPL	67.8465	473786	14920.4	PSBW	67.8501	416571	12427.6	bZIP53	67.8553	454394	13545	PSB7	67.8548	634955	19324.2
GoIS2	70.9518	462195	15236.8	P5CS	68.1542	479877	14542.7	TPL	68.1485	467270	14839.7	PSBW	68.1522	412948	12355.6	bZIP53	68.1577	450852	13571.1	PSB7	68.1572	630049	19279.7
GoIS2	71.2562	457546	15238.4	P5CS	68.4564	474846	14511.8	TPL	68.4505	463768	14728.7	PSBW	68.4543	409278	12353.2	bZIP53	68.4601	446366	13622.9	PSB7	68.4596	624790	19264.4
GoIS2	71.5605	452432	15258.6	P5CS	68.7586	470395	14469.7	TPL	68.7525	459020	14623.7	PSBW	68.7564	405930	12402.6	bZIP53	68.7625	441531	13670.8	PSB7	68.7619	617830	19250.6
GoIS2	71.8648	448560	15288.6	P5CS	69.0608	465425	14419.2	TPL	69.0544	454988	14557.3	PSBW	69.0585	400653	12471.3	bZIP53	69.0648	437891	13689.8	PSB7	69.0643	611808	19215.6
GoIS2	72.1692	443462	15310.9	P5CS	69.3629	460993	14364.7	TPL	69.3564	450561	14542.1	PSBW	69.3606	397614	12528.7	bZIP53	69.3672	432793	13669.8	PSB7	69.3667	605796	19151.5
GoIS2	72.4735	438246	15307.4	P5CS	69.6651	457235	14311.6	TPL	69.6584	446299	14567.3	PSBW	69.6627	393176	12558.3	bZIP53	69.6696	429174	13615.6	PSB7	69.6691	599657	19062.7
GoIS2	72.7778	432421	15268.3	P5CS	69.9673	452280	14264.5	TPL	69.9604	440969	14607.3	PSBW	69.9648	389156	12560	bZIP53	69.972	425100	13538.9	PSB7	69.9714	595393	18957.3
GoIS2	73.0822	429968	15197.9	P5CS	70.2695	448999	14228.1	TPL	70.2623	436879	14633.2	PSBW	70.2669	385654	12542.4	bZIP53	70.2744	420755	13448.7	PSB7	70.2738	588022	18840
GoIS2	73.3865	423408	15111.7	P5CS	70.5716	443035	14207.8	TPL	70.5643	432272	14624	PSBW	70.569	382465	12513.1	bZIP53	70.5768	416938	13348.5	PSB7	70.5762	582789	18712.4
GoIS2	73.6909	418411	15028.4	P5CS	70.8738	438741	14214.5	TPL	70.8663	428119	14572.6	PSBW	70.8711	377132	12471.7	bZIP53	70.8792	411864	13239.4	PSB7	70.8785	576070	18581
GoIS2	73.9952	415262	14961.9	P5CS	71.176	435030	14252	TPL	71.1683	422650	14486	PSBW	71.1732	374631	12411.2	bZIP53	71.1816	407553	13125.9	PSB7	71.1809	569715	18461.3
GoIS2	74.2995	409880	14917.6	P5CS	71.4782	431657	14313.1	TPL	71.4702	417852	14381.9	PSBW	71.4753	369660	12324.4	bZIP53	71.484	403946	13018.8	PSB7	71.4833	565118	18374.4
GoIS2	74.6039	405446	14886.2	P5CS	71.7804	426188	14379.1	TPL	71.7722	413843	14280.2	PSBW	71.7775	365913	12216.1	bZIP53	71.7864	400055	12932	PSB7	71.7857	558644	18334.5
GoIS2	74.9082	400492	14857.1	P5CS	72.0825	422013	14423.8	TPL	72.0742	410742	14193.7	PSBW	72.0796	362153	12100.7	bZIP53	72.0888	395498	12879.4	PSB7	72.088	553639	18328.7
GoIS2	75.2125	395776	14824.4	P5CS	72.3847	415597	14425.8	TPL	72.3762	404738	14125.4	PSBW	72.3817	358637	11993	bZIP53	72.3912	391416	12865.9	PSB7	72.3904	547910	18328.1
GoIS2	75.5169	390707	14790.6	P5CS	72.6869	413419	14377.1	TPL	72.6781	400235	14071.7	PSBW	72.6838	354457	11914.2	bZIP53	72.6936	388292	12886.6	PSB7	72.6928	541480	18297.8
GoIS2	75.8212	386846	14764	P5CS	72.9891	407983	14283.8	TPL	72.9801	395393	14031	PSBW	72.9859	351151	11878	bZIP53	72.996	384082	12932.3	PSB7	72.9951	535386	18217.2
GoIS2	76.1255	382339	14750.8	P5CS	73.2912	404088	14158	TPL	73.2821	392021	14003.4	PSBW	73.288	347920	11883.5	bZIP53	73.2984	380085	12982.2	PSB7	73.2975	529881	18091.5
GoIS2	76.4299	377486	14748.8	P5CS	73.5934	398582	14019.8	TPL	73.5841	387654	13986.2	PSBW	73.5901	344139	11915.9	bZIP53	73.6008	375586	13012.6	PSB7	73.5999	525246	17949
GoIS2	76.7342	372799	14747.2	P5CS	73.8956	395170	13892.1	TPL	73.886	383071	13969.3	PSBW	73.8922	340055	11956.8	bZIP53	73.9032	371867	13006.9	PSB7	73.9022	519741	17823.2
GoIS2	77.0385	368607	14733.1	P5CS	74.1978	391168	13787.2	TPL	74.188	378469	13938.8	PSBW	74.1943	335612	12000	bZIP53	74.2056	367667	12963.2	PSB7	74.2046	514436	17736
GoIS2	77.3429	363609	14699.5	P5CS	74.5	387699	13707.9	TPL	74.49	373808	13885.3	PSBW	74.4964	332544	12066.9	bZIP53	74.5079	362932	12895.8	PSB7	74.507	508073	17688.6
GoIS2	77.6472	358943	14651.7	P5CS	74.8021	382412	13652.1	TPL	74.792	368940	13813.3	PSBW	74.7985	327991	12215.5	bZIP53	74.8103	359393	12833	PSB7	74.8094	503422	17665.8
GoIS2	77.9515	355386	14606.9	P5CS	75.1043	377577	13617.7	TPL	75.0939	365545	13738.3	PSBW	75.1006	325995	12569	bZIP53	75.1127	356296	12789.3	PSB7	75.1117	496770	17647.8
GoIS2	78.2559	349680	14591.5	P5CS	75.4065	374125	13605.2	TPL	75.3959	362016	13675.8	PSBW	75.4027	321475	13278.2	bZIP53	75.4151	351762	12770.9	PSB7	75.4141	492189	17619.5
GoIS2	78.5602	346330	14636.3	P5CS	75.7087	370253	13612.7	TPL	75.6979	357112	13629.7	PSBW	75.7048	316631	14558.2	bZIP53	75.7175	347495	12768.9	PSB7	75.7165	485748	17575.6
GoIS2	78.8645	341922	14774.7	P5CS	76.0108	366578	13630.1	TPL	75.9999	352150	13590	PSBW	76.0069	313846	16711	bZIP53	76.0199	343509	12766.3	PSB7	76.0188	480862	17519.6
GoIS2	79.1689	336348	15049	P5CS	76.313	361485	13640.7	TPL	76.3018	348594	13541.4	PSBW	76.3091	308560	20123.6	bZIP53	76.3223	339520	12749.6	PSB7	76.3212	475915	17461.4
GoIS2	79.4732	332400	15517.3	P5CS	76.6152	356473	13630.6	TPL	76.6038	343757	13474.4	PSBW	76.6112	303241	25227.4	bZIP53	76.6247	335848	12718.4	PSB7	76.6236	469316	17414
GoIS2	79.7775	327923	16224.4	P5CS	76.9174	352522	13599.5	TPL	76.9058	339936	13393.3	PSBW	76.9133	297846	32391.9	bZIP53	76.9271	331618	12687.1	PSB7	76.9259	464449	17389.6
GoIS2	80.0819	323529	17262.6	P5CS	77.2196	348193	13564.5	TPL	77.2078	334934	13313.7	PSBW	77.2154	289298	41757	bZIP53	77.2295	327491	12680.1	PSB7	77.2283	459796	17394
GoIS2	80.3862	317426	18804.2	P5CS	77.5217	344493	13557.8	TPL	77.5097	332487	13254.1	PSBW	77.5175	277119	53046.4	bZIP53	77.5319	324773	12722.9	PSB7	77.5307	455083	17423.5
GoIS2	80.6906	311369	21157.1	P5CS	77.8239	340236	13624.3	TPL	77.8117	326732	13224.8	PSBW	77.8196	258570	65438.4	bZIP53	77.8343	320187	12835.5	PSB7	77.8331	448303	17466
GoIS2	80.9949	304519	24799.4	P5CS	78.1261	334803	13831.4	TPL	78.1137	325301	13221.6	PSBW	78.1217	232795	77576.1	bZIP53	78.1367	316885	13045.6	PSB7	78.1354	442305	17508.8
GoIS2	81.2992	299683	30334.1	P5CS	78.4283	331832	14290.3	TPL	78.4157	319000	13226.2	PSBW	78.4238	194447	87764.6	bZIP53	78.4391	312021	13384	PSB7	78.4378	438211	17548.6
GoIS2	81.6036	293260	38319.7	P5CS	78.7305	328004	15159.6	TPL	78.7176	315549	13215.1	PSBW	78.7259	158921	94327.4	bZIP53	78.7415	307579	13914.9	PSB7	78.7402	433017	17595.8
GoIS2	81.9079	284828	48979.9	P5CS	79.0326	322113	16783.8	TPL	79.0196	311461	13169.9	PSBW	79.028	121627	96022.7	bZIP53	79.0439	304190	14778.1	PSB7	79.0425	426525	17670.9
GoIS2	82.2122	273636	61879.2	P5CS	79.3348	318526	19637.6	TPL	79.3216	307644	13085.4	PSBW	79.3301	84409.1	92381.2	bZIP53	79.3463	300066	16212.3	PSB7	79.3449	422137	17794.5
GoIS2	82.5166	256168	75720.8	P5CS	79.637	313759	24316.1	TPL	79.6236	303390	12969.7	PSBW	79.6322	58535.5	83847.7	bZIP53	79.6487	295646	18574.1	PSB7	79.6473	416428	17976.5
GoIS2	82.8209	222938	88430.3	P5CS	79.9392	309006	31401.6	TPL	79.9255	299557	12840.7	PSBW	79.9343	39992.5	71674.8	bZIP53	79.9511	290969	22331.6	PSB7	79.9497	411241	18209.2
GoIS2	83.1252	176903	97592.2	P5CS	80.2413	302574	41216.2	TPL	80.2275	295574	12722.5	PSBW	80.2364	29350.2	57603.4	bZIP53	80.2534	284006	28009.2	PSB7	80.252	404978	18474.2
GoIS2	83.4296	130736	101136	P5CS	80.5435	294461	53514	TPL	80.5295	292240	12645.2	PSBW	80.5385	25113.7	43437.8	bZIP53	80.5558	277768	36050.8	PSB7	80.5544	398945	18741
GoIS2	83.7339	87099	98010.5	P5CS	80.8457	281395	67245	TPL	80.8315	287037	12651	PSBW	80.8407	23462.3	30655.6	bZIP53	80.8582	268794	46592.5	PSB7	80.8568	392231	18969.2
GoIS2	84.0382	53084.7	88564.5	P5CS	81.1479	251558	80552.5	TPL	81.1334	285367	12808	PSBW	81.1428	22919.2	20168	bZIP53	81.1606	254711	59194.6	PSB7	81.1591	386234	19145.5
GoIS2	84.3426	32931.1	74446.7	P5CS	81.4501	209076	91106.2	TPL	81.4354	280325	13233.8	PSBW	81.4449	22045.8	12279.3	bZIP53	81.463	232937	72657.4	PSB7	81.4615	380727	19280.5
GoIS2	84.6469	26151.3	58083.3	P5CS	81.7522	154752	96719.9	TPL	81.7374	276430	14127.8	PSBW	81.747	21317	7259.73	bZIP53	81.7654	197913	85071.2	PSB7	81.7639	374826	19404.9
GoIS2	84.9512	25180.6	41954	P5CS	82.0544	107332	96035.2	TPL	82.0394	272891	15784.3	PSBW	82.0491	21584.6	4045.59	bZIP53	82.0678	152420	94183.7	PSB7	82.0663	368971	19564.8
GoIS2	85.2556	24465.2	27961.7	P5CS	82.3566	67445.2	88983.9	TPL	82.3413	269096	18639.4	PSBW	82.3512	21828.1	2144.66	bZIP53	82.3702	108856	98017.7	PSB7	82.3686	363505	19823.7
GoIS2	85.5599	24616.9	17105.4	P5CS	82.6588	40055.4	76824.7	TPL	82.6433	263566	23184	PSBW	82.6533	21336.1	1113.72	bZIP53	82.6726	72546.7	95512.4	PSB7	82.671	356692	20285
GoIS2	85.8642	24178.7	9853.34	P5CS	82.961	26232.8	61737.1	TPL	82.9453	260585	29834	PSBW	82.9554	21681.5	610.61	bZIP53	82.975	45199.9	86908.2	PSB7	82.9734	350805	21131.4
GoIS2	86.1686	24393.9	5330.96	P5CS	83.2631	23974	46155.2	TPL	83.2473	253770	38710.7	PSBW	83.2575	20646.8	398.955	bZIP53	83.2774	31642.4	73691.6	PSB7	83.2757	345172	22669.2
GoIS2	86.4729	22961.7	2705.79	P5CS	83.5653	23972.5	32114.8	TPL	83.5492	243257	49401.2	PSBW	83.5596	20719.7	329.3	bZIP53	83.5798	27415.3	58123	PSB7	83.5781	337621	25348
GoIS2	86.7772	22932.8	1308.94	P5CS	83.8675	22935.9	20846	TPL	83.8512	226686	60816.1	PSBW	83.8617	20186.9	314.19	bZIP53	83.8822	24869.4	42557.5	PSB7	83.8805	333439	29727
GoIS2	87.0816	24035	633.512	P5CS	84.1697	23821.8	12605.6	TPL	84.1532	200667	71268.6	PSBW	84.1638	21299.6	305.908	bZIP53	84.1846	25225.1	28843.7	PSB7	84.1828	325380	36362.2
GoIS2	87.3859	23945.9	352.232	P5CS	84.4718	22718.7	6929.5	TPL	84.4552	159865	78831	PSBW	84.4659	19199.4	280.464	bZIP53	84.487	23972.6	18002.6	PSB7	84.4852	317138	45617.8
GoIS2	87.6902	24222.5	269.657	P5CS	84.774	22019.7	3525.85	TPL	84.7571	115966	81886.1	PSBW	84.768	19572.2	228.995	bZIP53	84.7894	24229.4	10423.5	PSB7	84.7876	302733	57432.3
GoIS2	87.9946	21929.3	266.874	P5CS	85.0762	22443.8	1637.48	TPL	85.0591	78910	79657.9	PSBW	85.0701	19807.5	154.313	bZIP53	85.0918	23994.5	5710.6	PSB7	85.09	280967	71104.5
GoIS2	88.2989	22487.5	270.563	P5CS	85.3784	21401.7	651.07	TPL	85.3611	51763.8	72481.2	PSBW	85.3723	18900.9	68.3438	bZIP53	85.3942	23930.7	2902.83	PSB7	85.3923	241557	85181.5
GoIS2	88.6032	22455.2	246.014	P5CS	85.6806	22393.8	157.275	TPL	85.6631	34260.2	61679.3	PSBW	85.6744	19546.9	-12.7939	bZIP53	85.6966	24008.1	1381.97	PSB7	85.6947	189328	97550.3
GoIS2	88.9076	22270.3	195.096	P5CS	85.9827	22076.9	-77.5869	TPL	85.965	26756.3	49117.4	PSBW	85.9765	19791.2	-75.2227	bZIP53	85.999	23420.4	643.396	PSB7	85.9971	129514	105809
GoIS2	89.2119	21998.7	143.843	P5CS	86.2849	21618.4	-172.203	TPL	86.267	24638.1	36644.6	PSBW	86.2786	18349.6	-111.604	bZIP53	86.3013	23820.2	330.743	PSB7	86.2994	80131.4	107904
GoIS2	89.5163	23413.3	120.283	P5CS	86.5871	22183.9	-184.925	TPL	86.569	24306.4	25655.5	PSBW	86.5807	19481.4	-121.361	bZIP53	86.6037	23015.4	216.659	PSB7	86.6018	50203.3	102840
GoIS2	89.8206	22055.6	135.075	P5CS	86.8893	21578.7	-148.952	TPL	86.871	22808.9	16895.8	PSBW	86.8828	18480.6	-108.688	bZIP53	86.9061	22832.3	168.45	PSB7	86.9042	38359.4	91157.9
GoIS2	90.1249	21684.3	176.288	P5CS	87.1915	21880.4	-90.0361	TPL	87.1729	22999.7	10466.6	PSBW	87.1849	19794.4	-81.7881	bZIP53	87.2085	21961.6	119.656	PSB7	87.2066	34603.1	74859.1
GoIS2	90.4293	21612.2	219.009	P5CS	87.4936	21418.7	-32.7871	TPL	87.4749	23103.4	6125.01	PSBW	87.487	18729.4	-53.3779	bZIP53	87.5109	23081	50.3467	PSB7	87.5089	33714.8	56782.1
GoIS2	90.7336	21700	240.53	P5CS	87.7958	21146.9	0.449219	TPL	87.7769	21143	3425.25	PSBW	87.7891	17711.3	-38.8379	bZIP53	87.8133	22516.4	-29.5215	PSB7	87.8113	32893.6	39689
GoIS2	91.0379	20886.7	230.708	P5CS	88.098	20529.2	-4.75879	TPL	88.0789	22745.5	1871.82	PSBW	88.0912	18238.2	-49.8574	bZIP53	88.1157	22709.2	-97.9385	PSB7	88.1137	32945.5	25507.7
GoIS2	91.3423	21406.8	192.861	P5CS	88.4002	20970.7	-48.4014	TPL	88.3808	22359.9	1051.19	PSBW	88.3933	18157.4	-87.3027	bZIP53	88.4181	22756.8	-137.437	PSB7	88.416	32072.6	15208.6
GoIS2	91.6466	20877.4	137.912	P5CS	88.7023	20237.9	-113.832	TPL	88.6828	21920.5	660.807	PSBW	88.6954	18869.4	-140.117	bZIP53	88.7205	22421.8	-144.026	PSB7	88.7184	32069.1	8616.48
GoIS2	91.9509	20791	77.5801	P5CS	89.0045	21086.6	-173.225	TPL	88.9848	21758.6	495.428	PSBW	88.9975	18335.4	-192.075	bZIP53	89.0229	21726.2	-125.147	PSB7	89.0208	31492	4633.06
GoIS2	92.2553	21276.8	20.333	P5CS	89.3067	20542.2	-199.943	TPL	89.2868	21159.5	421.69	PSBW	89.2996	17692.7	-230.65	bZIP53	89.3253	22122.8	-90.833	PSB7	89.3232	32251.6	2417.69
GoIS2	92.5596	20051.5	-29.2881	P5CS	89.6089	21250.7	-182.366	TPL	89.5887	21422.3	359.368	PSBW	89.6017	17801.9	-250.612	bZIP53	89.6277	22347.2	-46.9561	PSB7	89.6255	30906.6	1257.69
GoIS2	92.8639	21065.1	-69.8701	P5CS	89.9111	20486.9	-131.582	TPL	89.8907	19431.6	270.99	PSBW	89.9038	18430.4	-251.58	bZIP53	89.9301	21850.4	3.47559	PSB7	89.9279	30756.6	664.494
GoIS2	93.1683	20673.9	-102.268	P5CS	90.2132	19867.3	-77.4834	TPL	90.1927	21369.1	152.777	PSBW	90.206	18402	-235.033	bZIP53	90.2325	22348.6	53.8252	PSB7	90.2303	31704.8	359.068
GoIS2	93.4726	20598.2	-129.032	P5CS	90.5154	19951.1	-53.8721	TPL	90.4947	21119.4	21.8262	PSBW	90.5081	17820.7	-204.952	bZIP53	90.5349	20389.4	90.8691	PSB7	90.5326	31595.8	208.73
GoIS2	93.7769	20009	-153.614	P5CS	90.8176	19293.3	-79.8799	TPL	90.7966	20683.4	-98.1416	PSBW	90.8102	17677.6	-169.775	bZIP53	90.8373	21037.2	101.208	PSB7	90.835	31650.2	158.906
GoIS2	94.0813	21186.5	-179.188	P5CS	91.1198	19588.7	-148.473	TPL	91.0986	19988.1	-186.635	PSBW	91.1123	17455.4	-140.715	bZIP53	91.1397	20835.4	82.7275	PSB7	91.1374	31248.6	181.861
GoIS2	94.3856	19938.4	-207.716	P5CS	91.422	20270.3	-229.197	TPL	91.4006	20919.1	-229.854	PSBW	91.4144	17373.3	-125.729	bZIP53	91.4421	21397.2	50.0059	PSB7	91.4397	30465	250.098
GoIS2	94.6899	20403	-239.787	P5CS	91.7241	19854	-284.026	TPL	91.7026	21325.5	-221.439	PSBW	91.7165	17927.6	-124.429	bZIP53	91.7445	21200.2	26.2617	PSB7	91.7421	30890.9	331.908
GoIS2	59.9958	512234	11500.5	P5CS	92.0263	20048.8	-287.122	TPL	92.0045	20898.8	-164.409	PSBW	92.0186	16863	-129.068	bZIP53	92.0468	20793	26.5674	PSB7	92.0445	30452.5	399.145
GoIS2	60.3001	509307	11661.4	P5CS	92.3285	19787.6	-237.104	TPL	92.3065	20478.6	-73.0498	PSBW	92.3207	18071.6	-131.208	bZIP53	92.3492	20516	45.8252	PSB7	92.3468	30167	435.805
GoIS2	60.6045	507952	11840.3	P5CS	92.6307	19231.2	-155.389	TPL	92.6085	20552.3	29.9492	PSBW	92.6228	17063.3	-128.202	bZIP53	92.6516	19486.4	61.9736	PSB7	92.6492	29704.6	440.688
GoIS2	60.9088	503847	11999.1	P5CS	92.9328	19550	-72.5762	TPL	92.9105	19670.9	122.32	PSBW	92.9249	16552.5	-124.024	bZIP53	92.954	19907.2	52.3311	PSB7	92.9516	30139.2	424.047
GoIS2	61.2131	500480	12105.4	P5CS	93.235	17991.8	-11.6865	TPL	93.2124	19996.2	191.703	PSBW	93.227	17330.5	-124.277	bZIP53	93.2564	20136.1	10.1982	PSB7	93.254	29914.3	401.469
GoIS2	61.5175	496054	12148.3	P5CS	93.5372	19393.1	21.7178	TPL	93.5144	20198	238.783	PSBW	93.5291	16504.6	-130.183	bZIP53	93.5588	20470.4	-51.1094	PSB7	93.5563	29403.8	387.768
GoIS2	61.8218	492208	12141.9	P5CS	93.8394	19114.3	37.4053	TPL	93.8164	19567.8	272.311	PSBW	93.8312	17219.1	-136.921	bZIP53	93.8612	19722.9	-108.556	PSB7	93.8587	29529.6	392.541
GoIS2	62.1261	488808	12118.6	P5CS	94.1416	18735	49.3867	TPL	94.1184	19294.3	300.916	PSBW	94.1333	16832.8	-137.354	bZIP53	94.1636	19637.5	-144.724	PSB7	94.1611	29569.7	418.012
GoIS2	62.4305	484775	12110.7	P5CS	94.4437	18678.4	64.9385	TPL	94.4203	19397.5	328.325	PSBW	94.4354	16394.2	-127.493	bZIP53	94.466	19965.8	-156.543	PSB7	94.4634	29349.2	459.666
GoIS2	62.7348	482238	12135.9	P5CS	94.7459	17392.3	81.5693	TPL	94.7223	18766.4	354.288	PSBW	94.7375	16728.3	-109.114	bZIP53	94.7684	19628.1	-152.959	PSB7	94.7658	28698.5	509.111
GoIS2	63.0391	477745	12193.1	P5CS	59.9954	559929	11109.2	TPL	59.9952	568808	11527.2	PSBW	59.9953	552649	5975.03	bZIP53	59.993	299147	6507.52	PSB7	59.9944	578111	12245.3
GoIS2	63.3435	474594	12264.9	P5CS	60.2976	557289	11344.2	TPL	60.2972	565682	11761.4	PSBW	60.2974	551501	6342.6	bZIP53	60.2954	298591	6552.77	PSB7	60.2969	576318	12501
GoIS2	63.6478	470359	12329.5	P5CS	60.5998	555777	11626.3	TPL	60.5991	562955	12016.3	PSBW	60.5995	550938	6793.16	bZIP53	60.5978	296870	6591.88	PSB7	60.5994	573707	12783.8
GoIS2	63.9521	466154	12370.9	P5CS	60.9019	552942	11947.8	TPL	60.9011	560400	12300.7	PSBW	60.9016	550874	7363.85	bZIP53	60.9002	293655	6614.72	PSB7	60.902	569273	13071.3
GoIS2	64.2565	462609	12382.9	P5CS	61.2041	548301	12291.1	TPL	61.2031	556052	12621.9	PSBW	61.2037	547291	8059.85	bZIP53	61.2026	292751	6618.98	PSB7	61.2045	566566	13342.3
GoIS2	64.5608	458396	12371.7	P5CS	61.5063	544841	12635.5	TPL	61.5051	552915	12978	PSBW	61.5058	545697	8853.38	bZIP53	61.505	290560	6609.93	PSB7	61.507	562347	13586.5
GoIS2	64.8652	454586	12353	P5CS	61.8085	540801	12963.4	TPL	61.807	548972	13350.5	PSBW	61.8079	542696	9695.25	bZIP53	61.8074	288344	6596.05	PSB7	61.8095	557441	13808
GoIS2	65.1695	449802	12349	P5CS	62.1106	536600	13274	TPL	62.109	544311	13703	PSBW	62.11	539224	10528	bZIP53	62.1098	286760	6583.76	PSB7	62.1121	553949	14019.3
GoIS2	65.4738	446200	12378.4	P5CS	62.4128	532343	13542.2	TPL	62.411	541399	13996	PSBW	62.4122	536209	11295.5	bZIP53	62.4122	284504	6575.14	PSB7	62.4146	548910	14233
GoIS2	65.7782	442738	12446.9	P5CS	62.715	527872	13763	TPL	62.713	535027	14205.1	PSBW	62.7143	533098	11948.3	bZIP53	62.7146	282386	6569.06	PSB7	62.7171	546343	14448.4
GoIS2	66.0825	439150	12542.3	P5CS	63.0172	523202	13934.3	TPL	63.0149	529712	14330.3	PSBW	63.0164	528184	12449.9	bZIP53	63.0169	280063	6564.11	PSB7	63.0196	540327	14649.6
GoIS2	66.3868	434927	12638.1	P5CS	63.3194	518880	14055.4	TPL	63.3169	525966	14397.6	PSBW	63.3185	524443	12784.3	bZIP53	63.3193	278586	6561.15	PSB7	63.3222	536464	14811.6
GoIS2	66.6912	429322	12706.2	P5CS	63.6215	515275	14127.6	TPL	63.6189	521348	14444.7	PSBW	63.6206	518970	12962.3	bZIP53	63.6217	276124	6563.79	PSB7	63.6247	532171	14913.7
GoIS2	66.9955	426379	12727.3	P5CS	63.9237	509950	14157.6	TPL	63.9209	516406	14499.9	PSBW	63.9227	515179	13028.7	bZIP53	63.9241	273773	6576.44	PSB7	63.9272	526319	14951.1
GoIS2	67.2998	421806	12695.6	P5CS	64.2259	505051	14158.7	TPL	64.2228	513370	14568.5	PSBW	64.2248	511018	13021.1	bZIP53	64.2265	271766	6600.67	PSB7	64.2297	521521	14938
GoIS2	67.6042	418449	12617.5	P5CS	64.5281	501513	14148.7	TPL	64.5248	507939	14632.3	PSBW	64.5269	506653	13006.2	bZIP53	64.5289	270488	6632.46	PSB7	64.5322	517686	14901.4
GoIS2	67.9085	414413	12509.4	P5CS	64.8303	496627	14143.1	TPL	64.8268	502982	14663.1	PSBW	64.829	501641	13042.7	bZIP53	64.8313	267769	6662.1	PSB7	64.8348	512706	14868.6
GoIS2	68.2128	408777	12396.7	P5CS	65.1324	493114	14147.5	TPL	65.1288	498265	14638.1	PSBW	65.1311	498861	13166.2	bZIP53	65.1337	265141	6677.44	PSB7	65.1373	507957	14855.9
GoIS2	68.5172	406263	12310.1	P5CS	65.4346	488410	14155.7	TPL	65.4307	493123	14552.2	PSBW	65.4332	493988	13381.7	bZIP53	65.4361	263633	6669.02	PSB7	65.4398	504243	14863.6
GoIS2	68.8215	403105	12277.5	P5CS	65.7368	483727	14153.9	TPL	65.7327	488549	14421.1	PSBW	65.7353	490356	13663.7	bZIP53	65.7385	261177	6634.46	PSB7	65.7423	498784	14878.5
GoIS2	69.1258	398755	12311.7	P5CS	66.039	479215	14126.9	TPL	66.0347	483641	14276.8	PSBW	66.0374	485543	13964.5	bZIP53	66.0409	258791	6579.96	PSB7	66.0449	494617	14881.1
GoIS2	69.4302	395108	12402.7	P5CS	66.3411	475251	14063.2	TPL	66.3367	479355	14156.8	PSBW	66.3395	481803	14230.4	bZIP53	66.3433	256424	6517.88	PSB7	66.3474	489804	14854.9
GoIS2	69.7345	391119	12519.5	P5CS	66.6433	470733	13956.9	TPL	66.6386	474247	14091.2	PSBW	66.6416	476019	14419.8	bZIP53	66.6457	254925	6461.4	PSB7	66.6499	484903	14792.1
GoIS2	70.0388	388221	12622.2	P5CS	66.9455	467140	13812	TPL	66.9406	471383	14091.4	PSBW	66.9437	472174	14515.6	bZIP53	66.9481	252684	6418.92	PSB7	66.9524	479478	14696.2
GoIS2	70.3432	383276	12679.8	P5CS	67.2477	461928	13646.3	TPL	67.2426	466259	14144.3	PSBW	67.2459	466716	14526.9	bZIP53	67.2505	250500	6391.01	PSB7	67.255	476364	14580.4
GoIS2	70.6475	378052	12681.8	P5CS	67.5499	457512	13492.5	TPL	67.5446	462104	14216.4	PSBW	67.548	462573	14478.3	bZIP53	67.5529	249342	6372.06	PSB7	67.5575	470619	14463.1
GoIS2	70.9518	375067	12640.6	P5CS	67.852	453444	13389.2	TPL	67.8465	457193	14266.6	PSBW	67.8501	459145	14395.8	bZIP53	67.8553	245788	6355.39	PSB7	67.86	466104	14363
GoIS2	71.2562	371772	12580	P5CS	68.1542	450671	13364.1	TPL	68.1485	451777	14262.9	PSBW	68.1522	453970	14296	bZIP53	68.1577	244327	6337.96	PSB7	68.1625	462481	14294.6
GoIS2	71.5605	368146	12521.2	P5CS	68.4564	446404	13418.2	TPL	68.4505	448240	14195.2	PSBW	68.4543	449386	14187.1	bZIP53	68.4601	242690	6321.99	PSB7	68.465	457896	14264.5
GoIS2	71.8648	363201	12473.9	P5CS	68.7586	442142	13523	TPL	68.7525	442650	14078.6	PSBW	68.7564	445315	14076.5	bZIP53	68.7625	240509	6312.62	PSB7	68.7676	453193	14269.5
GoIS2	72.1692	359865	12436.8	P5CS	69.0608	438018	13633.1	TPL	69.0544	437866	13945.5	PSBW	69.0585	440748	13978.3	bZIP53	69.0648	238408	6313.78	PSB7	69.0701	449735	14296.6
GoIS2	72.4735	355703	12403.6	P5CS	69.3629	433103	13706.5	TPL	69.3564	434395	13829.3	PSBW	69.3606	436693	13911.6	bZIP53	69.3672	236644	6324.41	PSB7	69.3726	444227	14325.7
GoIS2	72.7778	351901	12368	P5CS	69.6651	428555	13720.3	TPL	69.6584	431023	13749.3	PSBW	69.6627	433397	13891.6	bZIP53	69.6696	234564	6337.26	PSB7	69.6751	440731	14333.8
GoIS2	73.0822	349189	12325.6	P5CS	69.9673	425226	13674	TPL	69.9604	425806	13702.8	PSBW	69.9648	428498	13919.9	bZIP53	69.972	233316	6341.32	PSB7	69.9777	436066	14301.1
GoIS2	73.3865	343291	12276.1	P5CS	70.2695	420078	13584.5	TPL	70.2623	421959	13671.7	PSBW	70.2669	424878	13980.5	bZIP53	70.2744	230063	6326.84	PSB7	70.2802	430806	14218.9
GoIS2	73.6909	340067	12223.2	P5CS	70.5716	416540	13476.2	TPL	70.5643	417224	13637.8	PSBW	70.569	420337	14046	bZIP53	70.5768	228343	6290.95	PSB7	70.5827	426777	14093.7
GoIS2	73.9952	336789	12174.8	P5CS	70.8738	412093	13374.5	TPL	70.8663	412649	13596.2	PSBW	70.8711	415099	14089	bZIP53	70.8792	226174	6240.21	PSB7	70.8852	422340	13948
GoIS2	74.2995	332824	12137.7	P5CS	71.176	407481	13299.5	TPL	71.1683	408470	13558.5	PSBW	71.1732	412433	14092.2	bZIP53	71.1816	224424	6176.6	PSB7	71.1878	417391	13812.9
GoIS2	74.6039	328737	12113.6	P5CS	71.4782	404493	13261.9	TPL	71.4702	404429	13541.3	PSBW	71.4753	407089	14054	bZIP53	71.484	222354	6124.53	PSB7	71.4903	413855	13716.4
GoIS2	74.9082	325890	12095.8	P5CS	71.7804	400375	13258.5	TPL	71.7722	400632	13553.2	PSBW	71.7775	402140	13986.4	bZIP53	71.7864	220458	6100.94	PSB7	71.7928	409828	13672
GoIS2	75.2125	321290	12076.3	P5CS	72.0825	395590	13272.5	TPL	72.0742	396467	13584.4	PSBW	72.0796	398458	13908.7	bZIP53	72.0888	219340	6106.03	PSB7	72.0953	405253	13671.9
GoIS2	75.5169	316637	12053.3	P5CS	72.3847	391668	13279.2	TPL	72.3762	391100	13614	PSBW	72.3817	395184	13838.2	bZIP53	72.3912	216088	6131.57	PSB7	72.3978	401013	13691.6
GoIS2	75.8212	313958	12034	P5CS	72.6869	388201	13255.4	TPL	72.6781	386324	13623.1	PSBW	72.6838	389952	13783.1	bZIP53	72.6936	214650	6166.43	PSB7	72.7004	396873	13702.8
GoIS2	76.1255	310057	12029.4	P5CS	72.9891	383417	13191.3	TPL	72.9801	382964	13608.3	PSBW	72.9859	385943	13743.1	bZIP53	72.996	213064	6201.12	PSB7	73.0029	391785	13686.6
GoIS2	76.4299	306468	12043.4	P5CS	73.2912	378379	13094.9	TPL	73.2821	377129	13583.1	PSBW	73.288	381580	13714.7	bZIP53	73.2984	211080	6227.37	PSB7	73.3054	388337	13640.5
GoIS2	76.7342	303215	12065.2	P5CS	73.5934	375207	12988.3	TPL	73.5841	373827	13567.2	PSBW	73.5901	377561	13696.8	bZIP53	73.6008	208455	6238.07	PSB7	73.6079	383988	13575
GoIS2	77.0385	298961	12072.6	P5CS	73.8956	372283	12898.2	TPL	73.886	370676	13572.2	PSBW	73.8922	373408	13693.1	bZIP53	73.9032	207262	6233.71	PSB7	73.9105	380420	13503.2
GoIS2	77.3429	294491	12044.5	P5CS	74.1978	367574	12840.7	TPL	74.188	365247	13592.8	PSBW	74.1943	369914	13712.7	bZIP53	74.2056	205073	6205.67	PSB7	74.213	376103	13432.6
GoIS2	77.6472	291253	11976.3	P5CS	74.5	363665	12817.1	TPL	74.49	360584	13611.1	PSBW	74.4964	364899	13774.2	bZIP53	74.5079	202369	6147.49	PSB7	74.5155	370897	13363.4
GoIS2	77.9515	287554	11887.2	P5CS	74.8021	360110	12821.8	TPL	74.792	356609	13608.4	PSBW	74.7985	360837	13920.1	bZIP53	74.8103	201092	6069.25	PSB7	74.818	367871	13294.1
GoIS2	78.2559	283625	11814.6	P5CS	75.1043	354468	12843.7	TPL	75.0939	351630	13575.8	PSBW	75.1006	356889	14238.7	bZIP53	75.1127	198742	5985.08	PSB7	75.1205	363060	13226.3
GoIS2	78.5602	280985	11801.9	P5CS	75.4065	353151	12868.4	TPL	75.3959	348174	13515.9	PSBW	75.4027	351997	14889.1	bZIP53	75.4151	197554	5912.1	PSB7	75.4231	358963	13165
GoIS2	78.8645	277143	11884.5	P5CS	75.7087	347732	12879.5	TPL	75.6979	343861	13437.9	PSBW	75.7048	348473	16121.6	bZIP53	75.7175	195109	5863.17	PSB7	75.7256	355696	13115
GoIS2	79.1689	273160	12083.3	P5CS	76.0108	343649	12861.4	TPL	75.9999	339079	13350.3	PSBW	76.0069	343983	18287.6	bZIP53	76.0199	194150	5841.37	PSB7	76.0281	351184	13075.3
GoIS2	79.4732	270332	12415.3	P5CS	76.313	338796	12806.1	TPL	76.3018	335111	13256.6	PSBW	76.3091	339156	21826	bZIP53	76.3223	191688	5839.59	PSB7	76.3306	347350	13039.2
GoIS2	79.7775	265628	12898.3	P5CS	76.6152	336173	12718.5	TPL	76.6038	330622	13155.8	PSBW	76.6112	334186	27216.1	bZIP53	76.6247	189956	5845.68	PSB7	76.6332	342541	12999.9
GoIS2	80.0819	261272	13585.9	P5CS	76.9174	331016	12616.9	TPL	76.9058	327114	13045.5	PSBW	76.9133	327546	34875.2	bZIP53	76.9271	187873	5850.82	PSB7	76.9357	338728	12956.5
GoIS2	80.3862	257516	14604.9	P5CS	77.2196	327174	12529.3	TPL	77.2078	322576	12926.1	PSBW	77.2154	318825	45003	bZIP53	77.2295	186214	5856.53	PSB7	77.2382	335716	12915.7
GoIS2	80.6906	254048	16191.4	P5CS	77.5217	323447	12487.8	TPL	77.5097	317804	12803.4	PSBW	77.5175	305823	57394.9	bZIP53	77.5319	184358	5876.8	PSB7	77.5407	331417	12887.9
GoIS2	80.9949	247708	18712.4	P5CS	77.8239	320607	12527.9	TPL	77.8117	314787	12687.9	PSBW	77.8196	289786	71292.3	bZIP53	77.8343	182711	5934.67	PSB7	77.8433	327353	12882.8
GoIS2	81.2992	242638	22636.7	P5CS	78.1261	315181	12700.6	TPL	78.1137	311085	12590.2	PSBW	78.1217	262769	85352.7	bZIP53	78.1367	180863	6057.45	PSB7	78.1458	323189	12908
GoIS2	81.6036	239212	28421.2	P5CS	78.4283	312109	13107.3	TPL	78.4157	307505	12514.1	PSBW	78.4238	225951	97803.9	bZIP53	78.4391	179777	6262.49	PSB7	78.4483	319648	12972.9
GoIS2	81.9079	233184	36303.8	P5CS	78.7305	308560	13948.3	TPL	78.7176	303262	12453.9	PSBW	78.7259	187579	106775	bZIP53	78.7415	176209	6528.57	PSB7	78.7508	315214	13090.2
GoIS2	82.2122	223771	46051.1	P5CS	79.0326	302965	15527.3	TPL	79.0196	299901	12398.5	PSBW	79.028	149012	110724	bZIP53	79.0439	175544	6947.25	PSB7	79.0533	311922	13271.7
GoIS2	82.5166	211558	56773	P5CS	79.3348	300284	18317.3	TPL	79.3216	294910	12340.6	PSBW	79.3301	108626	108818	bZIP53	79.3463	172910	7604.8	PSB7	79.3559	307969	13518.2
GoIS2	82.8209	187439	66938.3	P5CS	79.637	296289	22916.4	TPL	79.6236	291654	12283.9	PSBW	79.6322	78177.8	101160	bZIP53	79.6487	170710	8634.42	PSB7	79.6584	303817	13810
GoIS2	83.1252	152072	74667.2	P5CS	79.9392	291016	29920.8	TPL	79.9255	288383	12243.4	PSBW	79.9343	52770.8	88777.1	bZIP53	79.9511	167776	10209.6	PSB7	79.9609	298720	14107.7
GoIS2	83.4296	113398	78248.2	P5CS	80.2413	285240	39687.8	TPL	80.2275	284441	12238.6	PSBW	80.2364	36341.1	73377.8	bZIP53	80.2534	164991	12503.6	PSB7	80.2634	293683	14367.2
GoIS2	83.7339	76177.3	76693.2	P5CS	80.5435	278281	52033.2	TPL	80.5295	280651	12288.5	PSBW	80.5385	29223.6	56961.2	bZIP53	80.5558	161349	15607.3	PSB7	80.566	289205	14555.1
GoIS2	84.0382	47277.7	70092.1	P5CS	80.8457	265997	65980.7	TPL	80.8315	276641	12415	PSBW	80.8407	26554.3	41379.2	bZIP53	80.8582	157075	19419.3	PSB7	80.8685	284379	14662.6
GoIS2	84.3426	30696.4	59600	P5CS	81.1479	241755	79729.2	TPL	81.1334	272878	12660.2	PSBW	81.1428	25974.8	27988	bZIP53	81.1606	148262	23558.2	PSB7	81.171	280259	14707.4
GoIS2	84.6469	23755	47064.4	P5CS	81.4501	202712	90949	TPL	81.4354	269402	13114.7	PSBW	81.4449	25298.9	17477.1	bZIP53	81.463	133969	27364.5	PSB7	81.4735	275629	14725.4
GoIS2	84.9512	22695.2	34457.8	P5CS	81.7522	153048	97379.2	TPL	81.7374	264500	13947.4	PSBW	81.747	23921.5	10354.6	bZIP53	81.7654	111399	30038.7	PSB7	81.7761	271170	14759.5
GoIS2	85.2556	21384.2	23355.5	P5CS	82.0544	109534	97520.5	TPL	82.0394	261152	15435.4	PSBW	82.0491	24358.7	6060.33	bZIP53	82.0678	88261.2	30892.9	PSB7	82.0786	266900	14855.8
GoIS2	85.5599	22870.6	14640.5	P5CS	82.3566	70672.5	91136.6	TPL	82.3413	257216	17980.4	PSBW	82.3512	24451.7	3413.07	bZIP53	82.3702	72750.5	29613.2	PSB7	82.3811	262773	15072.3
GoIS2	85.8642	21632	8556.66	P5CS	82.6588	45165	79342	TPL	82.6433	252747	22046.8	PSBW	82.6533	23257.7	1889.1	bZIP53	82.6726	66383.2	26398.7	PSB7	82.6836	257346	15498.9
GoIS2	86.1686	21862.3	4703.85	P5CS	82.961	30088.9	64241.2	TPL	82.9453	247967	28042	PSBW	82.9554	23331.6	1062.55	bZIP53	82.975	65041.1	21897.6	PSB7	82.9861	254068	16288.7
GoIS2	86.4729	21807.7	2467.44	P5CS	83.2631	25286.5	48284.5	TPL	83.2473	242029	36115.9	PSBW	83.2575	23211.7	635.881	bZIP53	83.2774	64214	16969.1	PSB7	83.2887	248055	17686
GoIS2	86.7772	20653.2	1271.51	P5CS	83.5653	25579.9	33604.5	TPL	83.5492	232859	45930	PSBW	83.5596	24183.8	422.616	bZIP53	83.5798	63696.2	12395.7	PSB7	83.5912	243995	20036.8
GoIS2	87.0816	20551.6	666.461	P5CS	83.8675	25304.4	21573.5	TPL	83.8512	217364	56504.9	PSBW	83.8617	22585.8	313.079	bZIP53	83.8822	62818.1	8678.7	PSB7	83.8937	238647	23752.6
GoIS2	87.3859	21224.5	365.874	P5CS	84.1697	25311.4	12699.8	TPL	84.1532	194016	66272.2	PSBW	84.1638	22923.9	245.246	bZIP53	84.1846	62526.9	5906.13	PSB7	84.1962	232698	29208.7
GoIS2	87.6902	21069.1	218.03	P5CS	84.4718	24371.7	7049.92	TPL	84.4552	154953	73397.9	PSBW	84.4659	22119.1	188.056	bZIP53	84.487	62101.4	3562.34	PSB7	84.4988	225049	36576.5
GoIS2	87.9946	21060.4	152.32	P5CS	84.774	24378.3	3602.03	TPL	84.7571	112067	76313.4	PSBW	84.768	22942.5	133.287	bZIP53	84.7894	62304.7	2161.17	PSB7	84.8013	213344	45632.2
GoIS2	88.2989	20512.2	132.454	P5CS	85.0762	24254.7	1686.66	TPL	85.0591	75670.5	74244.6	PSBW	85.0701	22053.6	88.4834	bZIP53	85.0918	61572.5	1386.62	PSB7	85.1038	192409	55616.8
GoIS2	88.6032	20628.5	131.556	P5CS	85.3784	24278.2	728.264	TPL	85.3611	50088.6	67492.7	PSBW	85.3723	22850.2	67.1582	bZIP53	85.3942	61089.6	985.938	PSB7	85.4063	155318	65233.5
GoIS2	88.9076	20096.4	127.501	P5CS	85.6806	25027	312.724	TPL	85.6631	34932.5	57323.5	PSBW	85.6744	22126.5	77.8027	bZIP53	85.6966	60804.8	792.076	PSB7	85.7088	114117	72839.1
GoIS2	89.2119	19886	106.977	P5CS	85.9827	24020	176.091	TPL	85.965	28473.5	45527.5	PSBW	85.9765	22468.2	116.231	bZIP53	85.999	61473	708.741	PSB7	86.0114	73324.8	76823.6
GoIS2	89.5163	20325.9	67.5107	P5CS	86.2849	23682.5	164.46	TPL	86.267	26482.8	33865.6	PSBW	86.2786	22075.6	165.181	bZIP53	86.3013	59897.1	683.823	PSB7	86.3139	43521.8	76084.1
GoIS2	89.8206	20127.3	14.1865	P5CS	86.5871	23755.1	196.5	TPL	86.569	25209.7	23641.1	PSBW	86.5807	21195.2	201.726	bZIP53	86.6037	60269.2	687.177	PSB7	86.6164	28035.4	70424.9
GoIS2	90.1249	20198.8	-45.1299	P5CS	86.8893	23533.6	236.108	TPL	86.871	24130	15525.1	PSBW	86.8828	21105	208.946	bZIP53	86.9061	59209.9	698.852	PSB7	86.9189	23922.8	60694
GoIS2	90.4293	19295.1	-101.685	P5CS	87.1915	23403	270.852	TPL	87.1729	24730	9573.16	PSBW	87.1849	21317.9	184.893	bZIP53	87.2085	59997.7	705.807	PSB7	87.2215	22886.4	48558.6
GoIS2	90.7336	19406.3	-145.308	P5CS	87.4936	23662.2	294.395	TPL	87.4749	23602.9	5553.67	PSBW	87.487	21775.4	142.872	bZIP53	87.5109	58665.1	701.617	PSB7	87.524	21884.4	35989.8
GoIS2	91.0379	20863.2	-165.316	P5CS	87.7958	23051.4	296.947	TPL	87.7769	24650.1	3041.65	PSBW	87.7891	20985.8	102.642	bZIP53	87.8133	59305.9	684.923	PSB7	87.8265	22339.1	24683.1
GoIS2	91.3423	20109.4	-154.618	P5CS	88.098	21997.5	267.423	TPL	88.0789	23239.7	1582.08	PSBW	88.0912	21263.2	78.5977	bZIP53	88.1157	58019	656.611	PSB7	88.129	21078.8	15665.4
GoIS2	91.6466	19403.7	-114.036	P5CS	88.4002	22056.6	203.367	TPL	88.3808	24347.3	799.561	PSBW	88.3933	20734.7	72.8711	bZIP53	88.4181	58242.6	617.404	PSB7	88.4316	21288.3	9197.4
GoIS2	91.9509	19658.9	-52.6299	P5CS	88.7023	22637.5	118.285	TPL	88.6828	23775.2	423.61	PSBW	88.6954	20893.5	76.7695	bZIP53	88.7205	58384.2	567.292	PSB7	88.7341	20735.6	5010.29
GoIS2	92.2553	19847.5	16.1836	P5CS	89.0045	22614.1	37.9883	TPL	88.9848	23848.9	276.956	PSBW	88.9975	20824.3	78.085	bZIP53	89.0229	57831.6	506.527	PSB7	89.0366	21357.6	2547.87
GoIS2	92.5596	19642.9	79.3076	P5CS	89.3067	22426.7	-12.6924	TPL	89.2868	23684.2	249.939	PSBW	89.2996	20179.4	69.0732	bZIP53	89.3253	57036.5	437.576	PSB7	89.3391	21190.9	1223
GoIS2	92.8639	19351.5	126.857	P5CS	89.6089	22256.9	-23.335	TPL	89.5887	22945	276.07	PSBW	89.6017	20473	51.2012	bZIP53	89.6277	57328	366.896	PSB7	89.6416	20397.1	562.108
GoIS2	93.1683	18442.8	153.703	P5CS	89.9111	22126.3	-2.25	TPL	89.8907	23504.3	314.717	PSBW	89.9038	20236	34.8496	bZIP53	89.9301	57752.4	304.952	PSB7	89.9442	19943.7	240.65
GoIS2	93.4726	19586.4	160.827	P5CS	90.2132	21801	29.9404	TPL	90.1927	23019.1	340.992	PSBW	90.206	20662.7	33.9756	bZIP53	90.2325	57536.7	263.289	PSB7	90.2467	20819.8	63.6992
GoIS2	93.7769	18352.1	155.787	P5CS	90.5154	21868.3	51.8262	TPL	90.4947	22537.7	341.063	PSBW	90.5081	20522.5	57.5801	bZIP53	90.5349	56502.9	250.488	PSB7	90.5492	19442.5	-67.1055
GoIS2	94.0813	18887.5	150.462	P5CS	90.8176	21258.8	50.6875	TPL	90.7966	22054	310.867	PSBW	90.8102	19965.2	102.406	bZIP53	90.8373	56904.8	270.015	PSB7	90.8517	20468.2	-182.623
GoIS2	94.3856	18982.4	156.109	P5CS	91.1198	21521	25.8389	TPL	91.0986	22783.2	255.925	PSBW	91.1123	19811.6	152.068	bZIP53	91.1397	56675.5	321.091	PSB7	91.1543	20228.7	-271.519
GoIS2	94.6899	18469.8	178.49	P5CS	91.422	21625.5	-13.9453	TPL	91.4006	22071.7	189.782	PSBW	91.4144	19380.8	184.477	bZIP53	91.4421	56573.4	399.662	PSB7	91.4568	21091.9	-306.32
GoIS2	59.9949	560720	3414.1	P5CS	91.7241	21245.3	-56.2549	TPL	91.7026	22125.2	129.695	PSBW	91.7165	19322.3	183.905	bZIP53	91.7445	56612.7	496.565	PSB7	91.7593	20945.9	-268.961
GoIS2	60.2993	560268	3997.03	P5CS	92.0263	21176.6	-90.8193	TPL	92.0045	22364.8	90.4756	PSBW	92.0186	19318	150.068	bZIP53	92.0468	55524	594.66	PSB7	92.0618	19635.3	-168.204
GoIS2	60.6037	559181	4602.22	P5CS	92.3285	21646.1	-112.805	TPL	92.3065	22185.8	78.9805	PSBW	92.3207	18927.3	98.1309	bZIP53	92.3492	54637.1	670.551	PSB7	92.3644	19393.7	-40.6289
GoIS2	60.9081	557642	5236.06	P5CS	92.6307	20969.5	-122.932	TPL	92.6085	21940.2	91.6836	PSBW	92.6228	19850.5	49.3838	bZIP53	92.6516	55109.8	703.512	PSB7	92.6669	19390.9	65.7861
GoIS2	61.2125	556720	5895.43	P5CS	92.9328	20800.5	-125.521	TPL	92.9105	21965.8	116.624	PSBW	92.9249	19567.5	18.5781	bZIP53	92.954	54268.7	686.884	PSB7	92.9694	19126.7	115.912
GoIS2	61.5169	554584	6567.06	P5CS	93.235	21250.7	-126.366	TPL	93.2124	21546.6	138.987	PSBW	93.227	18477.4	6.45703	bZIP53	93.2564	55143	633.196	PSB7	93.2719	18840.7	104.509
GoIS2	61.8213	553178	7234.42	P5CS	93.5372	21397.3	-131.431	TPL	93.5144	21279.4	147.76	PSBW	93.5291	18825.1	2.12402	bZIP53	93.5588	53865	568.602	PSB7	93.5744	19566.5	55.8252
GoIS2	62.1257	550210	7886.34	P5CS	93.8394	20192.3	-146.008	TPL	93.8164	21338	139.891	PSBW	93.8312	18805.1	-7.27832	bZIP53	93.8612	54294.3	520.27	PSB7	93.877	19761.7	7.13379
GoIS2	62.4301	547062	8520.97	P5CS	94.1416	20856	-173.204	TPL	94.1184	21661.5	119.717	PSBW	94.1333	18799.2	-27.3633	bZIP53	94.1636	53957.8	504.951	PSB7	94.1795	18399.6	-12.5352
GoIS2	62.7345	544564	9140.81	P5CS	94.4437	20487	-212.13	TPL	94.4203	21434.3	94.4248	PSBW	94.4354	18421.1	-54.3076	bZIP53	94.466	54307.4	524.908	PSB7	94.482	18023.3	4.72754
GoIS2	63.0389	542963	9743.83	P5CS	94.7459	21229	-257.481	TPL	94.7223	20643.1	69.2559	PSBW	94.7375	19140	-79.7578	bZIP53	94.7684	53354.7	570.978	PSB7	94.7845	19234.1	47.0996
GoIS2	63.3433	539698	10318	P5CS	59.9941	586774	11197.5	TPL	59.9942	681727	14692.3	PSBW	59.994	580450	7505.44	bZIP53	59.9932	111334	8644.44	PSB7	59.9944	452268	9430.89
GoIS2	63.6477	535698	10845.2	P5CS	60.2962	585386	11383.7	TPL	60.2961	678728	14924.3	PSBW	60.2961	580710	8034.77	bZIP53	60.2956	109888	8512.57	PSB7	60.2969	452088	9654.39
GoIS2	63.9521	532223	11311.7	P5CS	60.5984	582723	11608.7	TPL	60.598	675090	15203.6	PSBW	60.5981	579426	8637.67	bZIP53	60.5979	107884	8407.61	PSB7	60.5994	448865	9948.01
GoIS2	64.2565	528664	11716.7	P5CS	60.9005	578835	11865.9	TPL	60.9	670780	15511.9	PSBW	60.9002	577092	9320.86	bZIP53	60.9003	105899	8319.27	PSB7	60.902	447362	10323.8
GoIS2	64.5609	524450	12072.5	P5CS	61.2026	575110	12143.1	TPL	61.2019	667285	15818.4	PSBW	61.2023	574135	10070.5	bZIP53	61.2027	103693	8231.84	PSB7	61.2045	444168	10769.2
GoIS2	64.8653	520214	12396.8	P5CS	61.5047	572865	12422.2	TPL	61.5038	662727	16088	PSBW	61.5044	570974	10859.1	bZIP53	61.5051	101472	8129.18	PSB7	61.507	441500	11248.3
GoIS2	65.1697	517126	12702.7	P5CS	61.8069	567982	12679.7	TPL	61.8057	657642	16294.8	PSBW	61.8064	567039	11655.3	bZIP53	61.8074	98788	8000.84	PSB7	61.8095	438498	11714
GoIS2	65.4741	512396	12993.8	P5CS	62.109	563542	12890.5	TPL	62.1076	649692	16433	PSBW	62.1085	563682	12429.1	bZIP53	62.1098	96217.6	7845.57	PSB7	62.1121	434069	12108.1
GoIS2	65.7785	507926	13266.2	P5CS	62.4111	560242	13035.6	TPL	62.4096	646723	16517	PSBW	62.4106	560439	13153.2	bZIP53	62.4122	93674.9	7670.04	PSB7	62.4146	429422	12413.6
GoIS2	66.0829	504370	13516.4	P5CS	62.7133	555036	13109.3	TPL	62.7115	641147	16569.7	PSBW	62.7126	555885	13804.5	bZIP53	62.7145	91620.1	7482.97	PSB7	62.7171	426711	12642.2
GoIS2	66.3873	498566	13747.1	P5CS	63.0154	550954	13124	TPL	63.0134	635453	16619.4	PSBW	63.0147	550422	14366.6	bZIP53	63.0169	89540.9	7289.1	PSB7	63.0196	422349	12799.4
GoIS2	66.6917	494480	13968.1	P5CS	63.3175	546606	13106.8	TPL	63.3153	630651	16681.6	PSBW	63.3168	546038	14831	bZIP53	63.3193	87368.2	7087.18	PSB7	63.3222	418492	12894.1
GoIS2	66.9961	490420	14176.4	P5CS	63.6197	543245	13091.2	TPL	63.6172	624760	16759.5	PSBW	63.6189	541012	15195.2	bZIP53	63.6216	84979.2	6874.03	PSB7	63.6247	414584	12936.3
GoIS2	67.3005	486169	14383.6	P5CS	63.9218	538430	13105.8	TPL	63.9192	620028	16844.8	PSBW	63.9209	536177	15474	bZIP53	63.924	82923.1	6651.12	PSB7	63.9272	409599	12938.8
GoIS2	67.6049	480848	14587.4	P5CS	64.2239	534691	13164.3	TPL	64.2211	614819	16919.9	PSBW	64.223	531734	15665.7	bZIP53	64.2264	80762	6427.78	PSB7	64.2297	406225	12919.3
GoIS2	67.9093	476442	14774.3	P5CS	64.526	531686	13262.3	TPL	64.523	610002	16962.8	PSBW	64.5251	523793	15770.4	bZIP53	64.5288	78503.9	6217.4	PSB7	64.5322	402073	12898.1
GoIS2	68.2137	471471	14930.6	P5CS	64.8282	526322	13381.1	TPL	64.8249	603156	16956.5	PSBW	64.8271	520170	15819.3	bZIP53	64.8311	76833.1	6028.61	PSB7	64.8348	397674	12891.5
GoIS2	68.5181	466718	15047.3	P5CS	65.1303	522500	13497.5	TPL	65.1268	598032	16897.2	PSBW	65.1292	514351	15854.8	bZIP53	65.1335	75911.8	5858	PSB7	65.1373	394610	12907.1
GoIS2	68.8224	461933	15122.7	P5CS	65.4324	518626	13594.4	TPL	65.4287	592835	16798.7	PSBW	65.4313	509141	15918	bZIP53	65.4359	73852.8	5690.74	PSB7	65.4398	390080	12941.7
GoIS2	69.1268	456992	15160.6	P5CS	65.7346	513030	13665	TPL	65.7307	586870	16689.5	PSBW	65.7334	504833	16032	bZIP53	65.7382	71894.5	5509.21	PSB7	65.7423	386439	12983.5
GoIS2	69.4312	452352	15167.9	P5CS	66.0367	509719	13711.5	TPL	66.0326	581275	16603.6	PSBW	66.0354	499647	16193.2	bZIP53	66.0406	69270.5	5303.74	PSB7	66.0449	381792	13017.3
GoIS2	69.7356	447274	15151.9	P5CS	66.3388	506428	13743.9	TPL	66.3345	576526	16567	PSBW	66.3375	495220	16372.3	bZIP53	66.343	68616.6	5078.09	PSB7	66.3474	377645	13028.6
GoIS2	70.04	442684	15117.6	P5CS	66.641	500431	13775	TPL	66.6364	571711	16587.7	PSBW	66.6396	488912	16529.7	bZIP53	66.6454	67098.5	4847.43	PSB7	66.6499	374900	13007.6
GoIS2	70.3444	438996	15068.4	P5CS	66.9431	497306	13818.6	TPL	66.9383	566768	16653.7	PSBW	66.9416	483586	16634.1	bZIP53	66.9477	65285.9	4631.09	PSB7	66.9524	368318	12951.4
GoIS2	70.6488	432575	15008.2	P5CS	67.2452	492619	13889	TPL	67.2403	560386	16739.4	PSBW	67.2437	478227	16676.1	bZIP53	67.2501	63845.5	4444.63	PSB7	67.255	365780	12865.1
GoIS2	70.9532	429061	14945.6	P5CS	67.5473	488210	13995.1	TPL	67.5422	556084	16818	PSBW	67.5458	472909	16669	bZIP53	67.5525	62997.7	4294.19	PSB7	67.5575	361522	12759.9
GoIS2	71.2576	423155	14895.2	P5CS	67.8495	485035	14133.7	TPL	67.8441	549717	16872.3	PSBW	67.8478	467421	16636.9	bZIP53	67.8548	61714.6	4175.11	PSB7	67.86	356922	12649.9
GoIS2	71.562	419992	14872.1	P5CS	68.1516	479495	14287.1	TPL	68.146	544162	16898.1	PSBW	68.1499	463061	16599	bZIP53	68.1572	61081.1	4075.2	PSB7	68.1625	353474	12546.3
GoIS2	71.8664	414648	14882	P5CS	68.4537	476090	14428.6	TPL	68.4479	539982	16902	PSBW	68.452	458362	16559.5	bZIP53	68.4596	58521.5	3981.4	PSB7	68.465	349730	12454.4
GoIS2	72.1708	411018	14913.8	P5CS	68.7559	471125	14536.1	TPL	68.7499	533228	16895.3	PSBW	68.7541	451986	16510.6	bZIP53	68.7619	58099.8	3885.46	PSB7	68.7676	346572	12373.7
GoIS2	72.4752	405867	14940.5	P5CS	69.058	465042	14603.1	TPL	69.0518	528459	16890.5	PSBW	69.0561	446210	16442	bZIP53	69.0643	56591.7	3784.88	PSB7	69.0701	341684	12301.9
GoIS2	72.7796	400471	14931.1	P5CS	69.3601	461408	14640.6	TPL	69.3537	523298	16898.4	PSBW	69.3582	442379	16350.2	bZIP53	69.3667	56172.3	3679.1	PSB7	69.3726	337752	12239.1
GoIS2	73.084	395754	14867.2	P5CS	69.6623	457214	14667.3	TPL	69.6556	517386	16925.7	PSBW	69.6603	437738	16239.5	bZIP53	69.6691	54906.6	3565.39	PSB7	69.6751	335190	12187.4
GoIS2	73.3884	390690	14752.8	P5CS	69.9644	453156	14696.5	TPL	69.9575	513014	16972.8	PSBW	69.9623	432283	16119.7	bZIP53	69.9714	54101.1	3438.51	PSB7	69.9777	331103	12147.9
GoIS2	73.6928	385923	14612.2	P5CS	70.2665	448333	14730.1	TPL	70.2595	507305	17030.7	PSBW	70.2644	426886	16003.1	bZIP53	70.2738	51622.5	3294.47	PSB7	70.2802	327316	12116.1
GoIS2	73.9972	381728	14476.6	P5CS	70.5686	442852	14761.4	TPL	70.5614	502091	17082.6	PSBW	70.5665	422045	15902.8	bZIP53	70.5762	52189.6	3134.53	PSB7	70.5827	323550	12082.7
GoIS2	74.3016	378465	14367.6	P5CS	70.8708	438700	14783.4	TPL	70.8633	496739	17109.3	PSBW	70.8686	417889	15830.5	bZIP53	70.8785	51094	2966.32	PSB7	70.8852	319256	12037.7
GoIS2	74.606	372865	14290.2	P5CS	71.1729	433849	14794.3	TPL	71.1652	491111	17098.7	PSBW	71.1706	413129	15791.9	bZIP53	71.1809	49245.4	2801.6	PSB7	71.1878	315465	11976.2
GoIS2	74.9104	368022	14235.2	P5CS	71.475	430382	14796.8	TPL	71.4671	484875	17052.6	PSBW	71.4727	408280	15783.7	bZIP53	71.4833	49613.6	2653	PSB7	71.4903	312243	11900.3
GoIS2	75.2148	363922	14190	P5CS	71.7772	424526	14794.5	TPL	71.7691	480013	16985.8	PSBW	71.7748	401962	15795.5	bZIP53	71.7857	48246.6	2531.25	PSB7	71.7928	307845	11816.3
GoIS2	75.5192	359454	14146.1	P5CS	72.0793	419825	14788.3	TPL	72.071	474516	16916.8	PSBW	72.0768	397904	15814.5	bZIP53	72.088	47973.3	2443.09	PSB7	72.0953	304382	11744.1
GoIS2	75.8236	355226	14101.6	P5CS	72.3814	416074	14774.2	TPL	72.3729	469406	16856.7	PSBW	72.3789	393326	15828.9	bZIP53	72.3904	47270.6	2389.59	PSB7	72.3978	300786	11695.8
GoIS2	76.128	350716	14059.3	P5CS	72.6836	411229	14743.7	TPL	72.6748	463880	16801.9	PSBW	72.681	387563	15826.9	bZIP53	72.6928	46344.1	2364.85	PSB7	72.7004	298006	11675.4
GoIS2	76.4324	346103	14023.7	P5CS	72.9857	407251	14687.1	TPL	72.9767	458770	16740.1	PSBW	72.9831	383294	15796.6	bZIP53	72.9951	46299.1	2355.76	PSB7	73.0029	293949	11676
GoIS2	76.7368	341722	13997.9	P5CS	73.2878	401437	14599.1	TPL	73.2787	452286	16662.2	PSBW	73.2851	378471	15728.5	bZIP53	73.2975	45035.2	2343.96	PSB7	73.3054	290918	11684
GoIS2	77.0412	338084	13990.4	P5CS	73.5899	396807	14482.5	TPL	73.5806	446768	16573.5	PSBW	73.5872	372316	15624	bZIP53	73.5999	44935.5	2311.03	PSB7	73.6079	285794	11686.1
GoIS2	77.3456	333595	14003.3	P5CS	73.8921	393474	14347.1	TPL	73.8825	442870	16492.2	PSBW	73.8893	368315	15501.1	bZIP53	73.9022	43588.2	2245.62	PSB7	73.9105	283213	11676.8
GoIS2	77.65	328838	14032.7	P5CS	74.1942	389325	14207.4	TPL	74.1844	437534	16444.4	PSBW	74.1913	363423	15391.8	bZIP53	74.2046	42599.6	2149.11	PSB7	74.213	279969	11659.9
GoIS2	77.9544	325256	14068.8	P5CS	74.4963	384165	14079.7	TPL	74.4863	432175	16449.5	PSBW	74.4934	359181	15333.7	bZIP53	74.507	42474.6	2035.82	PSB7	74.5155	275983	11642.1
GoIS2	78.2588	320360	14104	P5CS	74.7985	379518	13982.2	TPL	74.7883	427280	16502.8	PSBW	74.7955	354341	15355.2	bZIP53	74.8094	42524.2	1926.3	PSB7	74.818	272081	11626.3
GoIS2	78.5632	315446	14132.1	P5CS	75.1006	375680	13931.6	TPL	75.0902	421549	16576	PSBW	75.0975	350045	15486.7	bZIP53	75.1117	41466.4	1837.2	PSB7	75.1205	268673	11606.2
GoIS2	78.8676	311627	14153	P5CS	75.4027	371208	13935.9	TPL	75.3921	417166	16635.8	PSBW	75.3996	344265	15771.4	bZIP53	75.4141	41295.9	1773.52	PSB7	75.4231	265610	11569.3
GoIS2	79.172	307433	14174.2	P5CS	75.7048	368437	13985.6	TPL	75.694	410651	16652.3	PSBW	75.7017	338948	16302.1	bZIP53	75.7165	40633.9	1727.55	PSB7	75.7256	261370	11503.5
GoIS2	79.4764	302290	14213.7	P5CS	76.007	363125	14051.8	TPL	75.9959	405319	16607.3	PSBW	76.0038	334623	17257.2	bZIP53	76.0188	40456.4	1684.49	PSB7	76.0281	257322	11407
GoIS2	79.7808	298092	14306.2	P5CS	76.3091	358327	14095.8	TPL	76.2979	399852	16498.8	PSBW	76.3058	329474	18925.2	bZIP53	76.3212	39448.5	1631.38	PSB7	76.3306	253761	11292.4
GoIS2	80.0852	293859	14517.6	P5CS	76.6112	353534	14086.1	TPL	76.5998	395389	16335.3	PSBW	76.6079	323883	21702.5	bZIP53	76.6236	39215	1565.06	PSB7	76.6332	251797	11182.4
GoIS2	80.3896	288990	14966.3	P5CS	76.9134	348901	14011.3	TPL	76.9017	389529	16147.2	PSBW	76.91	318476	26046.8	bZIP53	76.9259	38799.7	1494.71	PSB7	76.9357	248048	11098.7
GoIS2	80.694	285012	15850.8	P5CS	77.2155	344766	13885	TPL	77.2036	385338	15959.8	PSBW	77.2121	312837	32374	bZIP53	77.2283	37960.4	1421.72	PSB7	77.2382	244547	11051.3
GoIS2	80.9984	281180	17476.2	P5CS	77.5176	340282	13739.9	TPL	77.5055	379491	15792.1	PSBW	77.5141	304723	40899.5	bZIP53	77.5307	38936.2	1374.81	PSB7	77.5407	241106	11037.7
GoIS2	81.3028	275427	20258.7	P5CS	77.8198	335865	13617.8	TPL	77.8074	375332	15655.4	PSBW	77.8162	293135	51455.6	bZIP53	77.8331	38715.1	1380.81	PSB7	77.8433	237270	11051.3
GoIS2	81.6072	269959	24676	P5CS	78.1219	331453	13577.9	TPL	78.1094	370985	15550.8	PSBW	78.1183	276336	63349.3	bZIP53	78.1354	36797.3	1423.1	PSB7	78.1458	234017	11091.4
GoIS2	81.9116	264969	31131	P5CS	78.424	328689	13698.2	TPL	78.4113	365827	15469.5	PSBW	78.4203	251955	75341.5	bZIP53	78.4378	37081.1	1467.03	PSB7	78.4483	231423	11165.9
GoIS2	82.216	258836	39727.9	P5CS	78.7262	323376	14079.9	TPL	78.7132	361568	15394.7	PSBW	78.7224	219854	85803.8	bZIP53	78.7402	36749.6	1479.27	PSB7	78.7508	228421	11284.4
GoIS2	82.5204	248459	50025.2	P5CS	79.0283	319326	14917.9	TPL	79.0151	356222	15308.6	PSBW	79.0245	183500	93050.3	bZIP53	79.0425	36285.8	1463.84	PSB7	79.0533	223868	11449.8
GoIS2	82.8248	230285	60893.4	P5CS	79.3304	315489	16518.8	TPL	79.317	351375	15202.1	PSBW	79.3265	142076	95758.6	bZIP53	79.3449	35804.2	1393.81	PSB7	79.3559	220377	11655.4
GoIS2	83.1292	199886	70607.6	P5CS	79.6325	310982	19326.6	TPL	79.619	347013	15081	PSBW	79.6286	110216	93335.4	bZIP53	79.6473	35090.2	1290.15	PSB7	79.6584	217020	11887.6
GoIS2	83.4336	158015	77229.1	P5CS	79.9347	306468	23888	TPL	79.9209	341955	14966.1	PSBW	79.9307	82671.2	86089.2	bZIP53	79.9497	35154.3	1172.84	PSB7	79.9609	213609	12114.4
GoIS2	83.738	113890	79179.2	P5CS	80.2368	301426	30726.4	TPL	80.2228	338089	14886.1	PSBW	80.2328	62155.3	75139.1	bZIP53	80.252	35122.4	1059.51	PSB7	80.2634	209208	12335.3
GoIS2	84.0424	72974.1	75782.1	P5CS	80.5389	295784	40113.5	TPL	80.5247	333239	14867.1	PSBW	80.5348	50976.7	62100.1	bZIP53	80.5544	34803.1	960.889	PSB7	80.566	205483	12538
GoIS2	84.3468	44981.1	67529.9	P5CS	80.8411	285751	51787.6	TPL	80.8266	328925	14928.4	PSBW	80.8369	42510.8	48665.2	bZIP53	80.8568	33795.7	880.342	PSB7	80.8685	200632	12707.3
GoIS2	84.6512	33879.9	55935	P5CS	81.1432	273755	64736.2	TPL	81.1286	324669	15091.6	PSBW	81.139	39035.3	36233	bZIP53	81.1591	34285.4	817.73	PSB7	81.171	197237	12831.7
GoIS2	84.9556	30921.7	43034.8	P5CS	81.4453	247380	77198.6	TPL	81.4305	319602	15404.9	PSBW	81.441	36531.2	25687.8	bZIP53	81.4615	33889.9	774.206	PSB7	81.4735	193066	12908
GoIS2	85.26	29573.7	30771.5	P5CS	81.7475	202570	86980.4	TPL	81.7324	314209	15982.9	PSBW	81.7431	33801.6	17366.3	bZIP53	81.7639	33015.6	753.018	PSB7	81.7761	188917	12945.4
GoIS2	85.5644	29898.3	20506.6	P5CS	82.0496	155236	92035.1	TPL	82.0343	309493	17016.8	PSBW	82.0452	32168	11597	bZIP53	82.0663	33907	755.377	PSB7	82.0786	184686	12968.5
GoIS2	85.8688	29742.3	12723.5	P5CS	82.3517	107576	91108.3	TPL	82.3362	306171	18816.6	PSBW	82.3473	30323.8	7640.41	bZIP53	82.3686	33595.3	775.441	PSB7	82.3811	181493	13018.3
GoIS2	86.1731	29889.8	7093.45	P5CS	82.6538	71092.3	84172.2	TPL	82.6382	299519	21884.6	PSBW	82.6493	30733	4920.77	bZIP53	82.671	32165.5	800.687	PSB7	82.6836	177623	13156.1
GoIS2	86.4775	29272.2	3658.57	P5CS	82.956	43896.7	72452.8	TPL	82.9401	295536	26740.3	PSBW	82.9514	29920.9	3102.99	bZIP53	82.9734	32398.6	818.612	PSB7	82.9861	174163	13471.3
GoIS2	86.7819	28436.8	1756.55	P5CS	83.2581	32006	58036.3	TPL	83.242	289608	33793.8	PSBW	83.2535	30203	1923.83	bZIP53	83.2757	32319.5	825.184	PSB7	83.2887	168881	14094.2
GoIS2	87.0863	29982.2	805.212	P5CS	83.5602	29819.8	43229	TPL	83.5439	281640	43108.9	PSBW	83.5555	29843.9	1185.89	bZIP53	83.5781	31956.4	827.553	PSB7	83.5912	165885	15206.6
GoIS2	87.3907	29206.1	388.905	P5CS	83.8624	29946.8	29937.5	TPL	83.8458	270040	54157.7	PSBW	83.8576	30035.8	738.665	bZIP53	83.8805	31722.5	838.345	PSB7	83.8937	160934	17034.2
GoIS2	87.6951	29006.4	250.925	P5CS	84.1645	29393.2	19293.6	TPL	84.1478	252112	65700.3	PSBW	84.1597	28772.6	466.446	bZIP53	84.1828	31690.5	865.486	PSB7	84.1962	157421	19804.2
GoIS2	87.9995	28910.8	244.759	P5CS	84.4666	28215.3	11505.3	TPL	84.4497	218771	75914.3	PSBW	84.4618	28848.4	286.999	bZIP53	84.4852	31115.7	904.951	PSB7	84.4988	152015	23658.6
GoIS2	88.3039	29031.3	286.081	P5CS	84.7687	28184.6	6224.65	TPL	84.7516	172794	82817.1	PSBW	84.7638	28648.4	153.345	bZIP53	84.7876	31026.1	940.862	PSB7	84.8013	143208	28541
GoIS2	88.6083	28118.7	323.971	P5CS	85.0709	28581.8	3080.63	TPL	85.0535	124514	84858.7	PSBW	85.0659	28389.1	49.7539	bZIP53	85.09	30096.6	952.171	PSB7	85.1038	132420	34094.8
GoIS2	88.9127	27955.6	330.337	P5CS	85.373	28751	1393.99	TPL	85.3554	83178.6	81438.4	PSBW	85.368	28908.9	-20.8525	bZIP53	85.3923	30335.5	921.093	PSB7	85.4063	109842	39624.2
GoIS2	89.2171	27634.1	297.468	P5CS	85.6751	28831.9	605.026	TPL	85.6574	53076.7	73109.2	PSBW	85.67	28662.6	-53.1758	bZIP53	85.6947	29621.9	839.053	PSB7	85.7088	83292.8	44168.5
GoIS2	89.5215	27929	234.584	P5CS	85.9773	28589.6	318.055	TPL	85.9593	38792.8	61378.4	PSBW	85.9721	28064.6	-51.4072	bZIP53	85.9971	29170.2	708.499	PSB7	86.0114	54748	46710.5
GoIS2	89.8259	28180.8	160.139	P5CS	86.2794	28455.7	279.489	TPL	86.2612	33707.8	48214.9	PSBW	86.2742	28052.9	-31.4707	bZIP53	86.2994	29634.6	541.843	PSB7	86.3139	34411.9	46479.7
GoIS2	90.1303	27055.3	92.4053	P5CS	86.5815	27625.9	336.551	TPL	86.5631	34047.8	35487.3	PSBW	86.5762	28026.2	-14.6484	bZIP53	86.6018	29071	359.351	PSB7	86.6164	24051.2	43243.8
GoIS2	90.4347	27950	42.6982	P5CS	86.8837	28280.8	402.223	TPL	86.865	32291.8	24545.9	PSBW	86.8783	27511.9	-18.0459	bZIP53	86.9042	28932	186.569	PSB7	86.9189	22839.1	37445.2
GoIS2	90.7391	27507.7	13.3916	P5CS	87.1858	26893.4	432.287	TPL	87.167	32316.8	16020.3	PSBW	87.1804	26967.8	-47.8809	bZIP53	87.2066	29060.5	49.931	PSB7	87.2215	22070.8	30088.2
GoIS2	91.0435	27535	-0.212891	P5CS	87.4879	27140.5	411.377	TPL	87.4689	31531.4	9600.96	PSBW	87.4825	28050.1	-98.4346	bZIP53	87.5089	29637.9	-30.3972	PSB7	87.524	22095.3	22411.4
GoIS2	91.3479	27241.3	-6.52344	P5CS	87.79	27048.3	343.494	TPL	87.7708	31305.9	5439.76	PSBW	87.7845	27417.1	-155.683	bZIP53	87.8113	28959.2	-48.3831	PSB7	87.8265	21267.4	15498.7
GoIS2	91.6523	27021.9	-14.3145	P5CS	88.0922	26579.5	244.342	TPL	88.0727	30725.8	2950.66	PSBW	88.0866	27125.2	-202.604	bZIP53	88.1137	28712.9	-15.6105	PSB7	88.129	21772.8	9842.23
GoIS2	91.9567	27679.3	-29.5156	P5CS	88.3943	26891.5	134.438	TPL	88.3746	31541.2	1562.99	PSBW	88.3887	26624.1	-224.11	bZIP53	88.416	28496.7	43.433	PSB7	88.4316	21125.8	5609.56
GoIS2	92.2611	26887.2	-52.0381	P5CS	88.6964	26560.8	32.9004	TPL	88.6765	30706.6	828.134	PSBW	88.6908	28252.6	-211.694	bZIP53	88.7184	28605.9	102.34	PSB7	88.7341	21368.5	2908.06
GoIS2	92.5655	26279.4	-73.9209	P5CS	88.9986	26785	-47.6582	TPL	88.9785	30686.3	443.556	PSBW	88.9928	27365.9	-168.197	bZIP53	89.0208	28129	142.917	PSB7	89.0366	21232.3	1350.56
GoIS2	92.8699	27557.2	-81.3115	P5CS	89.3007	26805.4	-104.048	TPL	89.2804	30037.6	230.438	PSBW	89.2949	26596	-110.338	bZIP53	89.3232	28601.6	158.24	PSB7	89.3391	21652.5	543.268
GoIS2	93.1743	27092.9	-61.6113	P5CS	89.6028	26854.4	-141.645	TPL	89.5823	30681.8	97.2949	PSBW	89.597	26284.9	-64.833	bZIP53	89.6255	27817.8	148.94	PSB7	89.6416	21283	177.883
GoIS2	93.4787	27158.5	-12.5684	P5CS	89.905	26218.2	-169.281	TPL	89.8842	30258.6	6.71094	PSBW	89.899	26446.1	-57.0762	bZIP53	89.9279	27633	118.192	PSB7	89.9442	20882.3	49.1074
GoIS2	93.7831	27285.4	53.3369	P5CS	90.2071	26071.1	-192.237	TPL	90.1861	30274.2	-50.5625	PSBW	90.2011	26246.8	-97.8047	bZIP53	90.2303	27801.7	70.069	PSB7	90.2467	20569.7	33.4541
GoIS2	94.0875	25469.6	114.188	P5CS	90.5092	26894.9	-208.211	TPL	90.4881	30439.3	-74.3242	PSBW	90.5032	25871.9	-176.56	bZIP53	90.5326	28116.9	11.1594	PSB7	90.5492	21553.2	60.6113
GoIS2	94.3919	26536	151.009	P5CS	90.8113	27026.2	-209.959	TPL	90.79	30464.5	-66.1172	PSBW	90.8052	26551.3	-266.847	bZIP53	90.835	27236.1	-47.8949	PSB7	90.8517	20206.7	92.2646
GoIS2	94.6963	26375.4	158.25	P5CS	91.1135	26574.9	-192.539	TPL	91.0919	30155.6	-32.6191	PSBW	91.1073	27014	-339.828	bZIP53	91.1374	27198.4	-93.9504	PSB7	91.1543	20008.6	110.173
GoIS2	59.9958	536365	11505.7	P5CS	91.4156	26127.8	-158.713	TPL	91.3938	29692	16.918	PSBW	91.4094	25864.1	-377.735	bZIP53	91.4397	28027.5	-116.477	PSB7	91.4568	20108.7	109.89
GoIS2	60.3001	532715	11716.2	P5CS	91.7177	26522.6	-117.429	TPL	91.6957	29758.9	74.6035	PSBW	91.7115	26451.5	-379.259	bZIP53	91.7421	27755.9	-113.903	PSB7	91.7593	20983.9	95.5166
GoIS2	60.6045	529276	11929.6	P5CS	92.0199	26016.2	-77.1055	TPL	91.9977	30169.7	134.715	PSBW	92.0135	25909.8	-355.7	bZIP53	92.0445	26879.3	-96.4219	PSB7	92.0618	19865.6	73.0908
GoIS2	60.9088	526196	12119.4	P5CS	92.322	26484.8	-40.1387	TPL	92.2996	29510.4	190.628	PSBW	92.3156	26117.5	-322.918	bZIP53	92.3468	26444.8	-80.5945	PSB7	92.3644	20112.1	44.3223
GoIS2	61.2131	524394	12263.8	P5CS	92.6241	26435.1	-3.21875	TPL	92.6015	29388.5	231.775	PSBW	92.6177	26377.1	-295.373	bZIP53	92.6492	27350.7	-76.8259	PSB7	92.6669	18895	5.1748
GoIS2	61.5175	519085	12354.3	P5CS	92.9263	25844	37.9863	TPL	92.9034	28923.6	245.627	PSBW	92.9197	25999.3	-284.362	bZIP53	92.9516	27164.8	-78.1259	PSB7	92.9694	20092.2	-48.5605
GoIS2	61.8218	515349	12401.5	P5CS	93.2284	25393.4	84.5039	TPL	93.2053	28278.2	225.197	PSBW	93.2218	25373.7	-297.542	bZIP53	93.254	26565.5	-60.6735	PSB7	93.2719	19709.4	-113.318
GoIS2	62.1261	510719	12434.3	P5CS	93.5305	26383.3	133.301	TPL	93.5073	28794.5	176.594	PSBW	93.5239	25525.7	-336.564	bZIP53	93.5563	27309.2	1.63428	PSB7	93.5744	19966.7	-175.575
GoIS2	62.4305	507411	12487.6	P5CS	93.8326	25635.2	179.279	TPL	93.8092	28522.4	119.553	PSBW	93.826	25548.1	-394.27	bZIP53	93.8587	26954.1	118	PSB7	93.877	20530.9	-219.074
GoIS2	62.7348	504614	12587.6	P5CS	94.1348	24664.1	218.004	TPL	94.1111	29297.2	78.8262	PSBW	94.128	26359.3	-455.798	bZIP53	94.1611	26136.6	270.945	PSB7	94.1795	18804.6	-236.101
GoIS2	63.0391	501018	12741.7	P5CS	94.4369	25781.6	247.705	TPL	94.413	28192.1	71.6328	PSBW	94.4301	26159.4	-505.299	bZIP53	94.4634	25685.8	423.676	PSB7	94.482	19592.5	-233.171
GoIS2	63.3435	496021	12941.2	P5CS	94.739	25072.2	270.192	TPL	94.7149	28808.8	99.6289	PSBW	94.7322	25487.6	-534.173	bZIP53	94.7658	25515.4	539.781	PSB7	94.7845	19656.4	-226.479
GoIS2	63.6478	492447	13144.2	P5CS	59.9954	536507	13521.1	TPL	59.9952	466265	11967.4	PSBW	59.9953	541551	13332.1	bZIP53	59.993	463164	9103.01	PSB7	59.9932	576984	12028
GoIS2	63.9521	488336	13311.8	P5CS	60.2976	534006	13600.6	TPL	60.2972	465059	12070.9	PSBW	60.2974	537798	13469.7	bZIP53	60.2954	461475	9282.74	PSB7	60.2956	574195	12248.8
GoIS2	64.2565	484497	13411.9	P5CS	60.5998	529911	13686.4	TPL	60.5991	462079	12192.6	PSBW	60.5995	535079	13589.5	bZIP53	60.5978	459298	9497.54	PSB7	60.5979	571944	12500.1
GoIS2	64.5608	479630	13432.8	P5CS	60.9019	526574	13759.7	TPL	60.9011	457503	12307.1	PSBW	60.9016	530544	13675	bZIP53	60.9002	457657	9739.12	PSB7	60.9003	568428	12761.7
GoIS2	64.8652	474419	13390.7	P5CS	61.2041	522595	13812.2	TPL	61.2031	455130	12391.6	PSBW	61.2037	526110	13733.1	bZIP53	61.2026	454809	9988.88	PSB7	61.2027	565471	13009.4
GoIS2	65.1695	469966	13326.2	P5CS	61.5063	517694	13849.4	TPL	61.5051	451025	12432.1	PSBW	61.5058	522903	13789.6	bZIP53	61.505	451160	10225.3	PSB7	61.5051	561065	13225.2
GoIS2	65.4738	466189	13287.7	P5CS	61.8085	512574	13885.1	TPL	61.807	446970	12426	PSBW	61.8079	517639	13870.4	bZIP53	61.8074	448527	10436.3	PSB7	61.8074	557085	13405.9
GoIS2	65.7782	462952	13307.9	P5CS	62.1106	509844	13930.3	TPL	62.109	442447	12380.3	PSBW	62.11	515584	13983.4	bZIP53	62.1098	445498	10625.6	PSB7	62.1098	552798	13575.3
GoIS2	66.0825	458122	13386.1	P5CS	62.4128	504989	13982.8	TPL	62.411	439666	12309.2	PSBW	62.4122	510061	14112.8	bZIP53	62.4122	441159	10815.8	PSB7	62.4122	548583	13746.7
GoIS2	66.3868	454136	13488.6	P5CS	62.715	500304	14027.1	TPL	62.713	435350	12233.1	PSBW	62.7143	505894	14228.1	bZIP53	62.7146	437876	11020.1	PSB7	62.7145	544554	13932.3
GoIS2	66.6912	449123	13564.3	P5CS	63.0172	495427	14042.6	TPL	63.0149	431222	12175.3	PSBW	63.0164	501156	14300.7	bZIP53	63.0169	435490	11229.6	PSB7	63.0169	540878	14129.5
GoIS2	66.9955	445498	13569.4	P5CS	63.3194	491596	14015.5	TPL	63.3169	426279	12155.4	PSBW	63.3185	496669	14316.5	bZIP53	63.3193	432886	11416.4	PSB7	63.3193	536869	14316
GoIS2	67.2998	439893	13488.5	P5CS	63.6215	486369	13944.8	TPL	63.6189	424729	12177.9	PSBW	63.6206	491459	14279	bZIP53	63.6217	428556	11541.5	PSB7	63.6216	531831	14461.8
GoIS2	67.6042	435752	13342.9	P5CS	63.9237	481930	13840.9	TPL	63.9209	420686	12225.4	PSBW	63.9227	487728	14202.4	bZIP53	63.9241	423473	11578.1	PSB7	63.924	526858	14546.5
GoIS2	67.9085	431635	13179.9	P5CS	64.2259	477621	13717.5	TPL	64.2228	416875	12262.7	PSBW	64.2248	482949	14102	bZIP53	64.2265	420573	11530.1	PSB7	64.2264	522825	14571.5
GoIS2	68.2128	427503	13051.2	P5CS	64.5281	474787	13586.1	TPL	64.5248	412855	12254.9	PSBW	64.5269	477078	13987.7	bZIP53	64.5289	416420	11432.1	PSB7	64.5288	517550	14559.3
GoIS2	68.5172	425482	12988	P5CS	64.8303	469555	13455.4	TPL	64.8268	407865	12186.1	PSBW	64.829	474526	13863.3	bZIP53	64.8313	413036	11332.8	PSB7	64.8311	513270	14539.3
GoIS2	68.8215	419535	12988.8	P5CS	65.1324	464115	13334.7	TPL	65.1288	404036	12068.3	PSBW	65.1311	468028	13731.1	bZIP53	65.1337	409828	11271.8	PSB7	65.1335	509143	14532
GoIS2	69.1258	416332	13024.2	P5CS	65.4346	461010	13235.5	TPL	65.4307	400701	11934.7	PSBW	65.4332	464450	13597.2	bZIP53	65.4361	406480	11265.7	PSB7	65.4359	504992	14536.9
GoIS2	69.4302	411933	13055.5	P5CS	65.7368	457709	13166	TPL	65.7327	397047	11821.6	PSBW	65.7353	459840	13472.5	bZIP53	65.7385	403637	11307.1	PSB7	65.7382	500859	14534.9
GoIS2	69.7345	407666	13054.7	P5CS	66.039	453498	13125.6	TPL	66.0347	393177	11751.5	PSBW	66.0374	455766	13367.5	bZIP53	66.0409	399084	11374.6	PSB7	66.0406	495279	14499.6
GoIS2	70.0388	403375	13016.4	P5CS	66.3411	448797	13102.5	TPL	66.3367	390081	11724.6	PSBW	66.3395	452794	13286	bZIP53	66.3433	395688	11443.5	PSB7	66.343	490561	14411.2
GoIS2	70.3432	399950	12955.4	P5CS	66.6433	445430	13079.2	TPL	66.6386	385910	11723.6	PSBW	66.6416	448031	13223.5	bZIP53	66.6457	391917	11493.2	PSB7	66.6454	486809	14265.9
GoIS2	70.6475	395406	12896.6	P5CS	66.9455	440745	13041.3	TPL	66.9406	382532	11722.2	PSBW	66.9437	442985	13173.5	bZIP53	66.9481	388894	11508.3	PSB7	66.9477	481778	14075.8
GoIS2	70.9518	392064	12860.1	P5CS	67.2477	436685	12982.5	TPL	67.2426	378223	11697.6	PSBW	67.2459	439172	13135	bZIP53	67.2505	384782	11479.3	PSB7	67.2501	477165	13867.6
GoIS2	71.2562	387834	12851.2	P5CS	67.5499	433296	12906.4	TPL	67.5446	375388	11638.6	PSBW	67.548	435124	13113.4	bZIP53	67.5529	380636	11405.8	PSB7	67.5525	473256	13676.3
GoIS2	71.5605	384450	12857.6	P5CS	67.852	428888	12823.7	TPL	67.8465	371007	11550.7	PSBW	67.8501	431483	13113.1	bZIP53	67.8553	377065	11298.5	PSB7	67.8548	468570	13538.1
GoIS2	71.8648	379540	12856.4	P5CS	68.1542	424715	12749	TPL	68.1485	366889	11453.3	PSBW	68.1522	427906	13129.3	bZIP53	68.1577	373465	11178.6	PSB7	68.1572	464463	13479.9
GoIS2	72.1692	376236	12826.4	P5CS	68.4564	420899	12696.3	TPL	68.4505	363641	11371.6	PSBW	68.4543	422679	13148.2	bZIP53	68.4601	370826	11070.5	PSB7	68.4596	461917	13508
GoIS2	72.4735	371443	12759.7	P5CS	68.7586	416892	12672.6	TPL	68.7525	361577	11325.3	PSBW	68.7564	418108	13155.4	bZIP53	68.7625	366528	10993.3	PSB7	68.7619	456266	13602.8
GoIS2	72.7778	367173	12669.1	P5CS	69.0608	413674	12672.8	TPL	69.0544	356899	11320.8	PSBW	69.0585	415098	13144.9	bZIP53	69.0648	364002	10954.4	PSB7	69.0643	453629	13723.4
GoIS2	73.0822	363735	12578.1	P5CS	69.3629	409908	12680.7	TPL	69.3564	353517	11349.9	PSBW	69.3606	410584	13120.7	bZIP53	69.3672	360197	10947.8	PSB7	69.3667	448151	13822.5
GoIS2	73.3865	360232	12506.1	P5CS	69.6651	405302	12676.4	TPL	69.6584	350379	11394.8	PSBW	69.6627	406594	13090.5	bZIP53	69.6696	357359	10959.2	PSB7	69.6691	443774	13864.3
GoIS2	73.6909	356299	12467.2	P5CS	69.9673	400606	12648.5	TPL	69.9604	346453	11435.4	PSBW	69.9648	403062	13058.2	bZIP53	69.972	353603	10973.5	PSB7	69.9714	439915	13838.1
GoIS2	73.9952	351836	12464.9	P5CS	70.2695	397977	12600.2	TPL	70.2623	343206	11454.6	PSBW	70.2669	398643	13022.3	bZIP53	70.2744	349710	10981.8	PSB7	70.2738	434558	13758.3
GoIS2	74.2995	347806	12495.6	P5CS	70.5716	392673	12547.6	TPL	70.5643	340052	11441.8	PSBW	70.569	394459	12979.8	bZIP53	70.5768	346381	10984.3	PSB7	70.5762	431292	13653.6
GoIS2	74.6039	344580	12552.6	P5CS	70.8738	389901	12509	TPL	70.8663	335121	11394.3	PSBW	70.8711	389972	12930.5	bZIP53	70.8792	343503	10986.4	PSB7	70.8785	426704	13551.3
GoIS2	74.9082	340929	12626.5	P5CS	71.176	386149	12494.5	TPL	71.1683	332558	11317.7	PSBW	71.1732	387882	12877.6	bZIP53	71.1816	338928	10992.1	PSB7	71.1809	422420	13466.1
GoIS2	75.2125	335640	12703.3	P5CS	71.4782	382071	12501.5	TPL	71.4702	328725	11222.9	PSBW	71.4753	382098	12831	bZIP53	71.484	336470	10997.9	PSB7	71.4833	418940	13403.4
GoIS2	75.5169	333008	12768.2	P5CS	71.7804	378063	12515.8	TPL	71.7722	325368	11122.5	PSBW	71.7775	378514	12784.4	bZIP53	71.7864	332320	10993.6	PSB7	71.7857	413112	13356
GoIS2	75.8212	328183	12797.7	P5CS	72.0825	373650	12521.7	TPL	72.0742	322063	11020.8	PSBW	72.0796	374878	12731.7	bZIP53	72.0888	328998	10967	PSB7	72.088	408970	13321.7
GoIS2	76.1255	323293	12780.7	P5CS	72.3847	370923	12507.8	TPL	72.3762	318472	10934	PSBW	72.3817	370423	12664.7	bZIP53	72.3912	324798	10911.7	PSB7	72.3904	406500	13303
GoIS2	76.4299	319976	12720.9	P5CS	72.6869	365994	12469.6	TPL	72.6781	314246	10871.4	PSBW	72.6838	367095	12575.5	bZIP53	72.6936	322210	10830.5	PSB7	72.6928	401844	13298.8
GoIS2	76.7342	316797	12640.5	P5CS	72.9891	361946	12411.3	TPL	72.9801	311912	10840.9	PSBW	72.9859	362044	12462	bZIP53	72.996	318761	10733.3	PSB7	72.9951	397773	13298.3
GoIS2	77.0385	311987	12561.5	P5CS	73.2912	358546	12340.4	TPL	73.2821	308582	10845.6	PSBW	73.288	358745	12331.1	bZIP53	73.2984	315687	10636.4	PSB7	73.2975	393318	13282.5
GoIS2	77.3429	308056	12504.7	P5CS	73.5934	355620	12261	TPL	73.5841	304935	10881.6	PSBW	73.5901	355348	12200.9	bZIP53	73.6008	312160	10548.1	PSB7	73.5999	389607	13234.2
GoIS2	77.6472	305864	12481.6	P5CS	73.8956	351088	12174	TPL	73.886	301614	10938.2	PSBW	73.8922	351489	12100.6	bZIP53	73.9032	309100	10475.3	PSB7	73.9022	384824	13149.1
GoIS2	77.9515	300795	12492.5	P5CS	74.1978	346970	12081.1	TPL	74.188	298015	11002.6	PSBW	74.1943	346962	12068.6	bZIP53	74.2056	304981	10426.1	PSB7	74.2046	381145	13040.9
GoIS2	78.2559	297281	12532.5	P5CS	74.5	344004	11990.9	TPL	74.49	294402	11063.3	PSBW	74.4964	344375	12148.8	bZIP53	74.5079	303423	10406.2	PSB7	74.507	377324	12935.8
GoIS2	78.5602	292776	12602.2	P5CS	74.8021	339179	11919.1	TPL	74.792	291081	11110	PSBW	74.7985	341009	12391.3	bZIP53	74.8103	298866	10414.3	PSB7	74.8094	372981	12862.1
GoIS2	78.8645	289106	12716.7	P5CS	75.1043	336101	11880.1	TPL	75.0939	288145	11129.8	PSBW	75.1006	337065	12858.6	bZIP53	75.1127	296279	10438.9	PSB7	75.1117	369907	12838.2
GoIS2	79.1689	285815	12918.1	P5CS	75.4065	333339	11876.8	TPL	75.3959	284545	11113.5	PSBW	75.4027	332624	13771.1	bZIP53	75.4151	292557	10460.8	PSB7	75.4141	365119	12866.2
GoIS2	79.4732	281234	13247.5	P5CS	75.7087	330000	11893.8	TPL	75.6979	280364	11050.4	PSBW	75.7048	328921	15241.4	bZIP53	75.7175	289594	10462.2	PSB7	75.7165	361588	12932.2
GoIS2	79.7775	277360	13768	P5CS	76.0108	324051	11904	TPL	75.9999	276022	10949.3	PSBW	76.0069	323688	17558.6	bZIP53	76.0199	285315	10437.5	PSB7	76.0188	357507	13013
GoIS2	80.0819	273922	14573.1	P5CS	76.313	322141	11882.4	TPL	76.3018	274104	10834.7	PSBW	76.3091	319185	21127.1	bZIP53	76.3223	282228	10400.2	PSB7	76.3212	353267	13085.7
GoIS2	80.3862	268781	15820.6	P5CS	76.6152	316837	11819.6	TPL	76.6038	270390	10735.9	PSBW	76.6112	314000	26416.1	bZIP53	76.6247	279765	10376.3	PSB7	76.6236	348431	13135.8
GoIS2	80.6906	263772	17777.3	P5CS	76.9174	313740	11727.4	TPL	76.9058	267865	10669.1	PSBW	76.9133	308692	33839.2	bZIP53	76.9271	277144	10390.4	PSB7	76.9259	345348	13159.9
GoIS2	80.9949	258953	20845.1	P5CS	77.2196	310082	11636.2	TPL	77.2078	264356	10624.4	PSBW	77.2154	299233	43574.4	bZIP53	77.2295	273524	10451.9	PSB7	77.2283	340842	13161.5
GoIS2	81.2992	253384	25523.9	P5CS	77.5217	306052	11587.3	TPL	77.5097	260790	10569.7	PSBW	77.5175	288032	55371.7	bZIP53	77.5319	269765	10552.5	PSB7	77.5307	337500	13144
GoIS2	81.6036	248708	32275.4	P5CS	77.8239	303170	11630.4	TPL	77.8117	256559	10470.6	PSBW	77.8196	269716	68424.5	bZIP53	77.8343	266842	10678	PSB7	77.8331	332954	13107.3
GoIS2	81.9079	240890	41284.7	P5CS	78.1261	298978	11829.1	TPL	78.1137	254057	10313.5	PSBW	78.1217	243124	81382.6	bZIP53	78.1367	263126	10837.8	PSB7	78.1354	328864	13051.9
GoIS2	82.2122	232616	52188.6	P5CS	78.4283	296160	12282.7	TPL	78.4157	250616	10115.7	PSBW	78.4238	208211	92544	bZIP53	78.4391	259054	11067.5	PSB7	78.4378	324545	12988.4
GoIS2	82.5166	216894	63899.7	P5CS	78.7305	292155	13120.8	TPL	78.7176	248530	9918.66	PSBW	78.7259	171780	100196	bZIP53	78.7415	257374	11456.9	PSB7	78.7402	320561	12942.8
GoIS2	82.8209	190068	74668.8	P5CS	79.0326	288040	14610.7	TPL	79.0196	245423	9767.23	PSBW	79.028	135007	103007	bZIP53	79.0439	253146	12153.6	PSB7	79.0425	317421	12949.6
GoIS2	83.1252	150462	82449.3	P5CS	79.3348	283964	17163.6	TPL	79.3216	243230	9689.56	PSBW	79.3301	99293.9	100354	bZIP53	79.3463	250178	13367.6	PSB7	79.3449	314691	13035
GoIS2	83.4296	111409	85478.8	P5CS	79.637	280689	21286.2	TPL	79.6236	239907	9687.24	PSBW	79.6322	71662.6	92479.3	bZIP53	79.6487	246809	15380.6	PSB7	79.6473	309589	13200.2
GoIS2	83.7339	75029.2	82858.5	P5CS	79.9392	275823	27483.6	TPL	79.9255	236908	9740.29	PSBW	79.9343	48187.7	80441.3	bZIP53	79.9511	242081	18549.4	PSB7	79.9497	305353	13418.1
GoIS2	84.0382	45723.8	74878.3	P5CS	80.2413	269398	36048.2	TPL	80.2275	234166	9822.22	PSBW	80.2364	33593.9	65873.8	bZIP53	80.2534	236574	23273.5	PSB7	80.252	301275	13663.8
GoIS2	84.3426	28822	62936.9	P5CS	80.5435	262853	46789.8	TPL	80.5295	230010	9918.37	PSBW	80.5385	28365.1	50620	bZIP53	80.5558	230398	29891.1	PSB7	80.5544	295764	13880.1
GoIS2	84.6469	23686.8	49094.6	P5CS	80.8457	251947	58817.8	TPL	80.8315	227808	10042.1	PSBW	80.8407	26391.7	36342.5	bZIP53	80.8582	223795	38493.3	PSB7	80.8568	291912	14046.3
GoIS2	84.9512	22325.9	35454.2	P5CS	81.1479	226209	70524	TPL	81.1334	225015	10248.8	PSBW	81.1428	25857.9	24220.7	bZIP53	81.1606	212053	48701.1	PSB7	81.1591	287768	14171.2
GoIS2	85.2556	22200.7	23623.9	P5CS	81.4501	188833	79863.2	TPL	81.4354	221534	10651.1	PSBW	81.4449	24900.9	14814.4	bZIP53	81.463	192887	59515.9	PSB7	81.4615	283317	14280.3
GoIS2	85.5599	21820.2	14442.5	P5CS	81.7522	140424	84894.8	TPL	81.7374	218126	11413.6	PSBW	81.747	24508.1	8773.47	bZIP53	81.7654	162345	69370.7	PSB7	81.7639	279173	14401.3
GoIS2	85.8642	21316.1	8288.39	P5CS	82.0544	99385.6	84395.5	TPL	82.0394	215828	12754.8	PSBW	82.0491	23847.5	4985.93	bZIP53	82.0678	125137	76445.2	PSB7	82.0663	274591	14559.1
GoIS2	86.1686	21614.5	4432.73	P5CS	82.3566	62245	78281	TPL	82.3413	212334	15034.8	PSBW	82.3512	24351.9	2691.37	bZIP53	82.3702	88965	79177	PSB7	82.3686	270197	14788.1
GoIS2	86.4729	20381.7	2185.74	P5CS	82.6588	39512.5	67646.3	TPL	82.6433	209343	18602.5	PSBW	82.6533	24347.1	1407.96	bZIP53	82.6726	59970.9	76775.2	PSB7	82.671	266042	15160.2
GoIS2	86.7772	21654	980.222	P5CS	82.961	27771.3	54407.6	TPL	82.9453	205157	23721.4	PSBW	82.9554	24076.3	747.823	bZIP53	82.975	37399.6	69510.6	PSB7	82.9734	260816	15822.9
GoIS2	87.0816	21270.4	378.873	P5CS	83.2631	24529.4	40709.7	TPL	83.2473	199554	30414.2	PSBW	83.2575	22984.7	439.868	bZIP53	83.2774	26549.2	58644.8	PSB7	83.2757	256669	17033
GoIS2	87.3859	20734.7	94.041	P5CS	83.5653	25210.6	28347.4	TPL	83.5492	189972	38304.9	PSBW	83.5596	23412.6	314.838	bZIP53	83.5798	24075.7	46030.4	PSB7	83.5781	252365	19167.2
GoIS2	87.6902	20649	-41.0889	P5CS	83.8675	23324.6	18407.4	TPL	83.8512	177837	46538.6	PSBW	83.8617	23784.5	276.461	bZIP53	83.8822	22209.5	33559	PSB7	83.8805	248173	22685.2
GoIS2	87.9946	20636.5	-111.921	P5CS	84.1697	24952.6	11125	TPL	84.1532	153982	53862.1	PSBW	84.1638	22870.7	273.617	bZIP53	84.1846	22349	22683.5	PSB7	84.1828	242652	28032.5
GoIS2	88.2989	20719.9	-154.417	P5CS	84.4718	23702.4	6090.21	TPL	84.4552	123169	58899.3	PSBW	84.4659	22831.6	280.305	bZIP53	84.487	21677	14175.7	PSB7	84.4852	236356	35482.1
GoIS2	88.6032	20933.7	-177.121	P5CS	84.774	23157.7	3069.64	TPL	84.7571	88797.8	60550.6	PSBW	84.768	22114	283.988	bZIP53	84.7894	21168.9	8294.57	PSB7	84.7876	225917	44946.5
GoIS2	88.9076	20467.3	-176.292	P5CS	85.0762	23531.7	1399.09	TPL	85.0591	60176.9	58358.3	PSBW	85.0701	22225.3	279.12	bZIP53	85.0918	21282.5	4627.67	PSB7	85.09	209408	55812
GoIS2	89.2119	20333.9	-146.764	P5CS	85.3784	23611.1	534.491	TPL	85.3611	41742.7	52668.2	PSBW	85.3723	22556.5	262.367	bZIP53	85.3942	21345	2463.4	PSB7	85.3923	178549	66869.1
GoIS2	89.5163	20747	-89.793	P5CS	85.6806	22526.1	109.091	TPL	85.6631	28390.8	44509	PSBW	85.6744	21648.8	229.137	bZIP53	85.6966	21298.1	1288.77	PSB7	85.6947	139183	76413
GoIS2	89.8206	20688	-17.8838	P5CS	85.9827	23403.9	-87.0303	TPL	85.965	23387.3	35252.3	PSBW	85.9765	21029.5	173.769	bZIP53	85.999	20066.1	694.869	PSB7	85.9971	94386.2	82565.2
GoIS2	90.1249	20411.9	45.334	P5CS	86.2849	23268.5	-160.017	TPL	86.267	20738.9	26214.8	PSBW	86.2786	21312.1	94.0654	bZIP53	86.3013	20433.6	405.417	PSB7	86.2994	59543.5	83782.5
GoIS2	90.4293	19283.3	72.3154	P5CS	86.5871	23675.5	-163.093	TPL	86.569	21907.9	18361.7	PSBW	86.5807	21113.5	-3.49316	bZIP53	86.6037	20711.9	260.673	PSB7	86.6018	38519.8	79395
GoIS2	90.7336	19679.2	44.8232	P5CS	86.8893	22141.7	-128.444	TPL	86.871	21476.8	12187	PSBW	86.8828	21475.7	-103.213	bZIP53	86.9061	20662.8	183.474	PSB7	86.9042	30112.5	69928.4
GoIS2	91.0379	19258.8	-33.5996	P5CS	87.1915	22598.2	-79.3916	TPL	87.1729	20463.1	7502.55	PSBW	87.1849	21567.7	-186.038	bZIP53	87.2085	20350.2	144.071	PSB7	87.2066	27380.6	57008.9
GoIS2	91.3423	19135.1	-134.846	P5CS	87.4936	22902.5	-31.6123	TPL	87.4749	20775.9	4366.89	PSBW	87.487	20800.7	-237.741	bZIP53	87.5109	19929.6	132.851	PSB7	87.5089	26214.1	42852.5
GoIS2	91.6466	19699.4	-217.429	P5CS	87.7958	22488.9	6.84082	TPL	87.7769	20834.3	2466.8	PSBW	87.7891	21521.6	-253.979	bZIP53	87.8133	20111.6	144.656	PSB7	87.8113	25709	29571.5
GoIS2	91.9509	20734	-246.789	P5CS	88.098	21955	32.6787	TPL	88.0789	20439.2	1396.57	PSBW	88.0912	20914.5	-239.985	bZIP53	88.1157	20355.1	172.817	PSB7	88.1137	25941.2	18617.8
GoIS2	92.2553	19225.5	-212.957	P5CS	88.4002	22110.1	43.5605	TPL	88.3808	19746.6	823.346	PSBW	88.3933	21119.2	-207.237	bZIP53	88.4181	19414	208.072	PSB7	88.416	26292.2	10820.5
GoIS2	92.5596	19796.2	-135.055	P5CS	88.7023	21592.6	36.6416	TPL	88.6828	19632.9	519.504	PSBW	88.6954	21241	-169.999	bZIP53	88.7205	19951.6	238.937	PSB7	88.7184	26553.3	5976.64
GoIS2	92.8639	19025.6	-50.3291	P5CS	89.0045	22344.9	10.2861	TPL	88.9848	20308.2	355.755	PSBW	88.9975	20466.3	-142.005	bZIP53	89.0229	19441.6	253.537	PSB7	89.0208	24816.7	3095.52
GoIS2	93.1683	19302.3	5.1123	P5CS	89.3067	20614	-33.0205	TPL	89.2868	19771.2	272.188	PSBW	89.2996	20510.1	-131.949	bZIP53	89.3253	18479.4	244.119	PSB7	89.3232	25361.6	1535.05
GoIS2	93.4726	18309.6	12.7539	P5CS	89.6089	21660	-85.6006	TPL	89.5887	20043.1	243.771	PSBW	89.6017	20008.4	-138.588	bZIP53	89.6277	19059.3	212.043	PSB7	89.6255	24458.4	748.405
GoIS2	93.7769	18705.7	-22.8545	P5CS	89.9111	21689.5	-137.148	TPL	89.8907	19873.5	253.288	PSBW	89.9038	21152.9	-149.583	bZIP53	89.9301	19525.4	168.631	PSB7	89.9279	25599.1	363.333
GoIS2	94.0813	19071	-80.6094	P5CS	90.2132	21342.1	-179.903	TPL	90.1927	19752.6	278.614	PSBW	90.206	20371.9	-147.719	bZIP53	90.2325	19204.9	129.273	PSB7	90.2303	24880.4	173.391
GoIS2	94.3856	18936	-136.026	P5CS	90.5154	21164.8	-212.406	TPL	90.4947	18518.5	293.865	PSBW	90.5081	20867.1	-122.507	bZIP53	90.5349	18573.5	104.295	PSB7	90.5326	25192.8	85.207
GoIS2	94.6899	18562.1	-173.005	P5CS	90.8176	21094.7	-237.838	TPL	90.7966	20056.3	278.154	PSBW	90.8102	20076.4	-79.3682	bZIP53	90.8373	18528.7	93.6816	PSB7	90.835	25084.5	60.4502
GoIS2	59.9958	83106.1	5722.99	P5CS	91.1198	20568.8	-257.525	TPL	91.0986	18228.5	223.881	PSBW	91.1123	19841.1	-38.6123	bZIP53	91.1397	18845.8	89.873	PSB7	91.1374	24659.9	75.957
GoIS2	60.3001	81538.6	5706.21	P5CS	91.422	21144.3	-265.655	TPL	91.4006	18559.2	138.938	PSBW	91.4144	19566.5	-23.4219	bZIP53	91.4421	18197.9	85.6299	PSB7	91.4397	24279.7	108.3
GoIS2	60.6045	79674.7	5690.11	P5CS	91.7241	21776.7	-251.686	TPL	91.7026	19933.2	41.9727	PSBW	91.7165	19352.9	-44.8252	bZIP53	91.7445	18444.2	80.0449	PSB7	91.7421	24254.7	135.828
GoIS2	60.9088	79456.5	5664.32	P5CS	92.0263	20888.9	-210.218	TPL	92.0045	18771	-46.1084	PSBW	92.0186	19672.2	-94.3418	bZIP53	92.0468	18567.8	78.0371	PSB7	92.0445	24425.8	145.981
GoIS2	61.2131	77011	5623.63	P5CS	92.3285	20526.7	-150.342	TPL	92.3065	18661.9	-109.486	PSBW	92.3207	20174.5	-149.759	bZIP53	92.3492	18157.8	84.5508	PSB7	92.3468	23612.9	138.637
GoIS2	61.5175	74910.6	5569.78	P5CS	92.6307	20812.5	-95.4316	TPL	92.6085	19720.1	-140.604	PSBW	92.6228	19654.5	-189.585	bZIP53	92.6516	18462.9	98.8447	PSB7	92.6492	24636.8	122.807
GoIS2	61.8218	73901.8	5508.94	P5CS	92.9328	19664.9	-71.7129	TPL	92.9105	18828.7	-139.67	PSBW	92.9249	19688.2	-205.707	bZIP53	92.954	17171.4	113.544	PSB7	92.9516	23334.7	109.911
GoIS2	62.1261	71829.2	5446.64	P5CS	93.235	19924.8	-93.0879	TPL	93.2124	19510.4	-112.924	PSBW	93.227	18950	-205.639	bZIP53	93.2564	18107.5	119.132	PSB7	93.254	24149.8	108.171
GoIS2	62.4305	71075.1	5384.35	P5CS	93.5372	20813.5	-153.002	TPL	93.5144	18711.4	-71.4365	PSBW	93.5291	19164.7	-204.374	bZIP53	93.5588	17604.8	110.354	PSB7	93.5563	23224	120.678
GoIS2	62.7348	69098.2	5319.8	P5CS	93.8394	19736	-228.525	TPL	93.8164	19500.2	-29.8096	PSBW	93.8312	19920.5	-213.216	bZIP53	93.8612	17672.8	89.7246	PSB7	93.8587	23799.7	146.407
GoIS2	63.0391	66802.9	5250.38	P5CS	94.1416	20713.2	-293.214	TPL	94.1184	18646.4	-3.28516	PSBW	94.1333	18510.3	-233.736	bZIP53	94.1636	17421.9	65.8936	PSB7	94.1611	23166.1	182.106
GoIS2	63.3435	65547.1	5175.91	P5CS	94.4437	19733.9	-329.914	TPL	94.4203	18541.7	-3.12988	PSBW	94.4354	18961.4	-259.393	bZIP53	94.466	17702.4	48.4561	PSB7	94.4634	23425.8	223.571
GoIS2	63.6478	64989.8	5098.51	P5CS	94.7459	20558.7	-336.412	TPL	94.7223	18536.3	-32.2891	PSBW	94.7375	19917.8	-281.603	bZIP53	94.7684	17643.7	43.0625	PSB7	94.7658	22952.3	266.422
GoIS2	63.9521	62103.4	5019.57	P5CS	59.9954	621969	13984.4	TPL	59.9952	623773	13821.7	PSBW	59.9953	581142	8880.25	bZIP53	59.993	631972	12750.8	PSB7	59.9944	1.09197e+06	24917.2
GoIS2	64.2565	61020.5	4936.9	P5CS	60.2976	619023	14106.1	TPL	60.2972	620984	14049.2	PSBW	60.2974	579313	9227.82	bZIP53	60.2954	630640	13007.3	PSB7	60.2969	1.08818e+06	24986.8
GoIS2	64.5608	59825.5	4844.37	P5CS	60.5998	616010	14273.7	TPL	60.5991	618541	14312.6	PSBW	60.5995	577838	9616.71	bZIP53	60.5978	627478	13306.4	PSB7	60.5994	1.08031e+06	25020
GoIS2	64.8652	58535.4	4735.46	P5CS	60.9019	612178	14479.1	TPL	60.9011	613908	14598.7	PSBW	60.9016	574909	10049.9	bZIP53	60.9002	623594	13641.6	PSB7	60.902	1.07211e+06	24972.3
GoIS2	65.1695	56000.1	4608.58	P5CS	61.2041	607658	14701.1	TPL	61.2031	609963	14888.5	PSBW	61.2037	571820	10521.1	bZIP53	61.2026	620415	13996.9	PSB7	61.2045	1066534	24839.8
GoIS2	65.4738	54851.1	4469.95	P5CS	61.5063	603864	14900.1	TPL	61.5051	606402	15160.3	PSBW	61.5058	569007	11016.1	bZIP53	61.505	615811	14349.6	PSB7	61.507	1.05897e+06	24656.9
GoIS2	65.7782	53714.7	4331.08	P5CS	61.8085	598075	15050.4	TPL	61.807	600502	15398.2	PSBW	61.8079	565175	11515.7	bZIP53	61.8074	612086	14676.7	PSB7	61.8095	1.0518e+06	24475.8
GoIS2	66.0825	52649.8	4202.04	P5CS	62.1106	593853	15139	TPL	62.109	596122	15590.5	PSBW	62.11	561479	11997.8	bZIP53	62.1098	607804	14954.1	PSB7	62.1121	1.04526e+06	24337.6
GoIS2	66.3868	50941.2	4085.34	P5CS	62.4128	588341	15168.1	TPL	62.411	591545	15734.3	PSBW	62.4122	557876	12438.8	bZIP53	62.4122	601768	15185.1	PSB7	62.4146	1.03657e+06	24255.9
GoIS2	66.6912	50506.9	3975.1	P5CS	62.715	583391	15153	TPL	62.713	585966	15836.2	PSBW	62.7143	554118	12818.5	bZIP53	62.7146	597443	15384.3	PSB7	62.7171	1.03077e+06	24213.4
GoIS2	66.9955	48847.5	3861.88	P5CS	63.0172	579451	15114.1	TPL	63.0149	580716	15912.1	PSBW	63.0164	549762	13125	bZIP53	63.0169	593120	15558.3	PSB7	63.0196	1.02282e+06	24172.5
GoIS2	67.2998	46821.1	3739.15	P5CS	63.3194	574972	15071	TPL	63.3169	576142	15980.6	PSBW	63.3185	544899	13360.6	bZIP53	63.3193	588581	15704.2	PSB7	63.3222	1.01601e+06	24094.2
GoIS2	67.6042	46735.5	3606.74	P5CS	63.6215	569281	15039.1	TPL	63.6189	571497	16055.7	PSBW	63.6206	539735	13540.1	bZIP53	63.6217	583821	15811.7	PSB7	63.6247	1.0074e+06	23956.7
GoIS2	67.9085	45619.2	3469.83	P5CS	63.9237	564441	15026.5	TPL	63.9209	565897	16139.2	PSBW	63.9227	536650	13684.4	bZIP53	63.9241	578161	15872.9	PSB7	63.9272	999598	23764.2
GoIS2	68.2128	44670	3335.47	P5CS	64.2259	561038	15032.9	TPL	64.2228	561859	16218.4	PSBW	64.2248	532312	13819.7	bZIP53	64.2265	572704	15892.1	PSB7	64.2297	992799	23542.9
GoIS2	68.5172	43028.9	3209.48	P5CS	64.5281	556986	15049.5	TPL	64.5248	556948	16271.6	PSBW	64.5269	525893	13940.4	bZIP53	64.5289	567532	15886.3	PSB7	64.5322	985169	23326.3
GoIS2	68.8215	42679.3	3094.76	P5CS	64.8303	550454	15064.1	TPL	64.8268	550643	16278.6	PSBW	64.829	522898	14049.4	bZIP53	64.8313	563074	15874.9	PSB7	64.8348	979130	23139.2
GoIS2	69.1258	42008.8	2990.87	P5CS	65.1324	546279	15068	TPL	65.1288	546143	16231.2	PSBW	65.1311	516729	14151.4	bZIP53	65.1337	558375	15869.1	PSB7	65.1373	970626	22991.8
GoIS2	69.4302	41542.1	2894.63	P5CS	65.4346	541781	15060.3	TPL	65.4307	540320	16138.5	PSBW	65.4332	512547	14256.8	bZIP53	65.4361	553747	15868	PSB7	65.4398	964677	22880.5
GoIS2	69.7345	39303.8	2801.93	P5CS	65.7368	537948	15045.5	TPL	65.7327	535963	16024.4	PSBW	65.7353	507955	14375.2	bZIP53	65.7385	548037	15864.5	PSB7	65.7423	957461	22796.4
GoIS2	70.0388	39641.5	2709.96	P5CS	66.039	532431	15026.9	TPL	66.0347	529662	15917.4	PSBW	66.0374	504407	14505.6	bZIP53	66.0409	542508	15852.7	PSB7	66.0449	948894	22727.9
GoIS2	70.3432	38937.4	2618.43	P5CS	66.3411	527474	15001.2	TPL	66.3367	525965	15838.8	PSBW	66.3395	498984	14629.5	bZIP53	66.3433	537699	15830	PSB7	66.3474	943863	22659.6
GoIS2	70.6475	37854.3	2529.2	P5CS	66.6433	524566	14958.9	TPL	66.6386	520863	15794.2	PSBW	66.6416	495346	14715.8	bZIP53	66.6457	533790	15794.1	PSB7	66.6499	936115	22572.5
GoIS2	70.9518	37181.8	2444.64	P5CS	66.9455	519178	14891.6	TPL	66.9406	516145	15771.4	PSBW	66.9437	488949	14736.6	bZIP53	66.9481	528601	15741.9	PSB7	66.9524	928827	22446.5
GoIS2	71.2562	36439.3	2366.09	P5CS	67.2477	514033	14801.9	TPL	67.2426	510897	15748.2	PSBW	67.2459	484263	14683.9	bZIP53	67.2505	522274	15673.5	PSB7	67.255	920319	22267.8
GoIS2	71.5605	36718.9	2293.33	P5CS	67.5499	509010	14706.8	TPL	67.5446	505973	15703.4	PSBW	67.548	479808	14577	bZIP53	67.5529	517417	15596.1	PSB7	67.5575	915373	22037.2
GoIS2	71.8648	35080.4	2225.07	P5CS	67.852	505684	14631.9	TPL	67.8465	500985	15626.9	PSBW	67.8501	475708	14453.1	bZIP53	67.8553	512132	15523.2	PSB7	67.86	906584	21770.5
GoIS2	72.1692	34380.3	2160.34	P5CS	68.1542	501167	14597.9	TPL	68.1485	495916	15524.1	PSBW	68.1522	471416	14350.5	bZIP53	68.1577	509677	15465.9	PSB7	68.1625	900989	21495.3
GoIS2	72.4735	34518.4	2100.15	P5CS	68.4564	496679	14609	TPL	68.4505	490799	15412.4	PSBW	68.4543	466748	14293.4	bZIP53	68.4601	503392	15426.7	PSB7	68.465	894305	21241.6
GoIS2	72.7778	34610	2048.84	P5CS	68.7586	492283	14650.8	TPL	68.7525	486963	15314.2	PSBW	68.7564	462314	14286.5	bZIP53	68.7625	497698	15398.8	PSB7	68.7676	887351	21032.2
GoIS2	73.0822	31678.7	2013.47	P5CS	69.0608	487412	14697.7	TPL	69.0544	481885	15250	PSBW	69.0585	457549	14317.8	bZIP53	69.0648	493918	15371.2	PSB7	69.0701	881587	20874.4
GoIS2	73.3865	32795.2	1999.87	P5CS	69.3629	483036	14725.9	TPL	69.3564	476781	15232.2	PSBW	69.3606	454035	14366.7	bZIP53	69.3672	489246	15334.1	PSB7	69.3726	876111	20758.3
GoIS2	73.6909	33232.4	2006.07	P5CS	69.6651	478273	14721.8	TPL	69.6584	472203	15260.1	PSBW	69.6627	449458	14412.8	bZIP53	69.6696	484438	15281.3	PSB7	69.6751	869235	20662
GoIS2	73.9952	31228.5	2017.06	P5CS	69.9673	473957	14685.9	TPL	69.9604	468996	15317.1	PSBW	69.9648	443429	14441.3	bZIP53	69.972	479858	15211.3	PSB7	69.9777	861339	20565.7
GoIS2	74.2995	31102.2	2006.78	P5CS	70.2695	468896	14629.1	TPL	70.2623	463700	15374.7	PSBW	70.2669	440091	14446.7	bZIP53	70.2744	474396	15128	PSB7	70.2802	856406	20457.4
GoIS2	74.6039	31056.5	1948.88	P5CS	70.5716	464978	14566.6	TPL	70.5643	458179	15402.2	PSBW	70.569	435964	14429.2	bZIP53	70.5768	469339	15041.6	PSB7	70.5827	849681	20342.5
GoIS2	74.9082	29039.4	1831.4	P5CS	70.8738	460148	14510.8	TPL	70.8663	453393	15380.8	PSBW	70.8711	430921	14391	bZIP53	70.8792	465910	14964.3	PSB7	70.8852	843103	20238.1
GoIS2	75.2125	28373	1665.7	P5CS	71.176	455912	14466.1	TPL	71.1683	448753	15312.5	PSBW	71.1732	427384	14334.1	bZIP53	71.1816	460090	14904.5	PSB7	71.1878	835718	20161.2
GoIS2	75.5169	29296.3	1482.88	P5CS	71.4782	451923	14430.4	TPL	71.4702	443462	15217	PSBW	71.4753	421427	14261.6	bZIP53	71.484	455993	14862.2	PSB7	71.4903	830985	20113.2
GoIS2	75.8212	28845	1319.5	P5CS	71.7804	446788	14399.6	TPL	71.7722	439861	15119.9	PSBW	71.7775	417260	14180.4	bZIP53	71.7864	450934	14831.2	PSB7	71.7928	825344	20076.2
GoIS2	76.1255	28824	1201.79	P5CS	72.0825	442075	14374.8	TPL	72.0742	434995	15040	PSBW	72.0796	413425	14100	bZIP53	72.0888	445927	14804.9	PSB7	72.0953	816803	20020.5
GoIS2	76.4299	28294.2	1123.51	P5CS	72.3847	438256	14361.2	TPL	72.3762	429409	14983.5	PSBW	72.3817	409162	14027.1	bZIP53	72.3912	441098	14781.1	PSB7	72.3978	810492	19923.5
GoIS2	76.7342	28283	1082.64	P5CS	72.6869	433709	14365.4	TPL	72.6781	425441	14946.6	PSBW	72.6838	405032	13962	bZIP53	72.6936	438148	14767.3	PSB7	72.7004	804823	19784.9
GoIS2	77.0385	27412.1	1124.39	P5CS	72.9891	429249	14388.5	TPL	72.9801	420162	14923.1	PSBW	72.9859	399314	13902.9	bZIP53	72.996	431971	14770.4	PSB7	73.0029	799257	19627.3
GoIS2	77.3429	27759.7	1172.79	P5CS	73.2912	425232	14422.9	TPL	73.2821	415999	14908.1	PSBW	73.288	395633	13854	bZIP53	73.2984	428229	14791	PSB7	73.3054	793656	19480.6
GoIS2	77.6472	27959.4	1208.52	P5CS	73.5934	420989	14445.2	TPL	73.5841	411192	14900.5	PSBW	73.5901	391572	13831.4	bZIP53	73.6008	423751	14818.2	PSB7	73.6079	788221	19362.6
GoIS2	77.9515	26901.4	1229.96	P5CS	73.8956	416172	14435.2	TPL	73.886	406454	14900.1	PSBW	73.8922	387253	13862	bZIP53	73.9032	419406	14833.2	PSB7	73.9105	781372	19271.6
GoIS2	78.2559	26719.3	1226.66	P5CS	74.1978	411516	14387.3	TPL	74.188	402002	14905.5	PSBW	74.1943	383498	13975.6	bZIP53	74.2056	414104	14817.5	PSB7	74.213	774870	19194.5
GoIS2	78.5602	25915.7	1199.71	P5CS	74.5	406721	14322.6	TPL	74.49	397366	14911.5	PSBW	74.4964	378788	14202.7	bZIP53	74.5079	408737	14758.4	PSB7	74.5155	770140	19124.6
GoIS2	78.8645	25436	1162.87	P5CS	74.8021	401984	14267.3	TPL	74.792	392245	14909.1	PSBW	74.7985	374790	14580.9	bZIP53	74.8103	404738	14661	PSB7	74.818	762528	19070.6
GoIS2	79.1689	26279.7	1113.91	P5CS	75.1043	399398	14247.8	TPL	75.0939	388950	14886.1	PSBW	75.1006	369256	15173.9	bZIP53	75.1127	399956	14546.1	PSB7	75.1205	757694	19052.8
GoIS2	79.4732	26216.5	1085.48	P5CS	75.4065	394500	14271.2	TPL	75.3959	383123	14833.7	PSBW	75.4027	365921	16099.2	bZIP53	75.4151	396082	14436.8	PSB7	75.4231	752450	19087.7
GoIS2	79.7775	26041.2	1081.25	P5CS	75.7087	389986	14319	TPL	75.6979	377907	14751.9	PSBW	75.7048	360517	17561.6	bZIP53	75.7175	392053	14349.7	PSB7	75.7256	746778	19176
GoIS2	80.0819	24700.9	1055.96	P5CS	76.0108	385240	14356.9	TPL	75.9999	374169	14652.7	PSBW	76.0069	354323	19878.9	bZIP53	76.0199	386317	14291.7	PSB7	76.0281	739289	19301.5
GoIS2	80.3862	24091.8	974.836	P5CS	76.313	380758	14353.5	TPL	76.3018	369792	14554.8	PSBW	76.3091	349982	23484.2	bZIP53	76.3223	382114	14266.3	PSB7	76.3306	733035	19440.7
GoIS2	80.6906	24142.4	842.977	P5CS	76.6152	376039	14297.1	TPL	76.6038	365308	14473.8	PSBW	76.6112	343041	28874.8	bZIP53	76.6247	378434	14280.6	PSB7	76.6332	727351	19575.6
GoIS2	80.9949	24724.9	703.297	P5CS	76.9174	370817	14202.9	TPL	76.9058	360616	14412.8	PSBW	76.9133	337334	36487.4	bZIP53	76.9271	373978	14346.2	PSB7	76.9357	722966	19696.3
GoIS2	81.2992	25239.9	607.96	P5CS	77.2196	366943	14107.3	TPL	77.2078	356627	14362.3	PSBW	77.2154	327338	46506	bZIP53	77.2295	369427	14473.7	PSB7	77.2382	715657	19796.4
GoIS2	81.6036	23642.8	588.891	P5CS	77.5217	363102	14056.8	TPL	77.5097	351203	14308.1	PSBW	77.5175	314742	58652.4	bZIP53	77.5319	365308	14664.3	PSB7	77.5407	708594	19871.2
GoIS2	81.9079	23237.1	647.527	P5CS	77.8239	358086	14102	TPL	77.8117	347096	14240.6	PSBW	77.8196	294272	72046.2	bZIP53	77.8343	360437	14903	PSB7	77.8433	702405	19919.9
GoIS2	82.2122	24612.6	762.443	P5CS	78.1261	354774	14304.6	TPL	78.1137	343642	14159.9	PSBW	78.1217	265087	85226.1	bZIP53	78.1367	355860	15177	PSB7	78.1458	697580	19952.7
GoIS2	82.5166	23526.5	900.223	P5CS	78.4283	349715	14795.6	TPL	78.4157	339058	14072.9	PSBW	78.4238	224425	96374.8	bZIP53	78.4391	350713	15508.1	PSB7	78.4483	691217	19989.7
GoIS2	82.8209	23061.9	1021.11	P5CS	78.7305	344725	15772.2	TPL	78.7176	334642	13987.1	PSBW	78.7259	184601	103707	bZIP53	78.7415	345618	15954.6	PSB7	78.7508	684826	20053
GoIS2	83.1252	23219.6	1083.28	P5CS	79.0326	340971	17571.5	TPL	79.0196	330775	13906.3	PSBW	79.028	145165	105905	bZIP53	79.0439	340648	16642.8	PSB7	79.0533	678580	20155.1
GoIS2	83.4296	22855.8	1052.73	P5CS	79.3348	336677	20713.9	TPL	79.3216	326925	13830	PSBW	79.3301	105392	102458	bZIP53	79.3463	336955	17785.7	PSB7	79.3559	673348	20292.9
GoIS2	83.7339	21442	917.023	P5CS	79.637	331662	25869.5	TPL	79.6236	322168	13758.8	PSBW	79.6322	76799.7	93789.9	bZIP53	79.6487	331930	19695.4	PSB7	79.6584	665977	20449.6
GoIS2	84.0382	22130.6	693.799	P5CS	79.9392	325504	33724.6	TPL	79.9255	317604	13699	PSBW	79.9343	53792	81155.5	bZIP53	79.9511	325929	22782.8	PSB7	79.9609	659726	20602.6
GoIS2	84.3426	22208	427.299	P5CS	80.2413	319403	44715.8	TPL	80.2275	314322	13666.4	PSBW	80.2364	40344.1	66322	bZIP53	80.2534	319013	27525.6	PSB7	80.2634	653543	20735.5
GoIS2	84.6469	22041.6	174.564	P5CS	80.5435	312551	58676.4	TPL	80.5295	309838	13686.4	PSBW	80.5385	33841.2	51156.4	bZIP53	80.5558	311626	34371.2	PSB7	80.566	646110	20833.7
GoIS2	84.9512	21204.9	-11.9094	P5CS	80.8457	298758	74534.6	TPL	80.8315	306087	13795.1	PSBW	80.8407	31965.1	37232.6	bZIP53	80.8582	302358	43552.6	PSB7	80.8685	639869	20898.4
GoIS2	85.2556	21690.8	-99.8497	P5CS	81.1479	272606	90256.5	TPL	81.1334	301447	14049.2	PSBW	81.1428	29724.2	25571.4	bZIP53	81.1606	288264	54841.1	PSB7	81.171	633367	20942.8
GoIS2	85.5599	22441.4	-88.4935	P5CS	81.4501	228393	103178	TPL	81.4354	297940	14547.9	PSBW	81.4449	28182.3	16569.9	bZIP53	81.463	268694	67333.4	PSB7	81.4735	627732	20986.1
GoIS2	85.8642	21345.3	-11.213	P5CS	81.7522	173408	110690	TPL	81.7374	293306	15466.1	PSBW	81.747	26624.7	10443.4	bZIP53	81.7654	233001	79414.2	PSB7	81.7761	620285	21048.2
GoIS2	86.1686	21030.4	76.2572	P5CS	82.0544	124443	111040	TPL	82.0394	288392	17097.6	PSBW	82.0491	26835.1	6491.12	bZIP53	82.0678	186208	89006.9	PSB7	82.0786	614196	21151.5
GoIS2	86.4729	21495.3	121.799	P5CS	82.3566	81733.9	103915	TPL	82.3413	284329	19873.7	PSBW	82.3512	25600.2	3947.64	bZIP53	82.3702	136737	94098.6	PSB7	82.3811	607988	21334.1
GoIS2	86.7772	20356.8	105.223	P5CS	82.6588	51705.1	90559.2	TPL	82.6433	279650	24316.8	PSBW	82.6533	25854.9	2367.81	bZIP53	82.6726	93499.5	93370.2	PSB7	82.6836	602638	21676.5
GoIS2	87.0816	21014.3	50.1661	P5CS	82.961	34908.8	73363.1	TPL	82.9453	274805	30908.7	PSBW	82.9554	25282.5	1413.63	bZIP53	82.975	59457.1	86665.6	PSB7	82.9861	593306	22339.1
GoIS2	87.3859	20729.6	8.11389	P5CS	83.2631	30144.7	55132	TPL	83.2473	267852	39864.8	PSBW	83.2575	25665.4	856.33	bZIP53	83.2774	39814.4	75082.5	PSB7	83.2887	588344	23592.7
GoIS2	87.6902	21582.6	21.3096	P5CS	83.5653	30243.6	38324.7	TPL	83.5492	259170	50865.9	PSBW	83.5596	25269.1	547.814	bZIP53	83.5798	34410.4	60633.6	PSB7	83.5912	582760	25823
GoIS2	87.9946	20999.6	88.5789	P5CS	83.8675	29118.2	24537.8	TPL	83.8512	242268	62869.3	PSBW	83.8617	25796.4	388.679	bZIP53	83.8822	32637.2	45626.7	PSB7	83.8937	575823	29479.4
GoIS2	88.2989	20331.6	159.287	P5CS	84.1697	29971.8	14362.4	TPL	84.1532	217092	74141.7	PSBW	84.1638	24698.7	308.084	bZIP53	84.1846	31820.2	32029.7	PSB7	84.1962	568565	34955.4
GoIS2	88.6032	19803.5	162.605	P5CS	84.4718	29017.5	8050.5	TPL	84.4552	176594	82601	PSBW	84.4659	24656.3	257.808	bZIP53	84.487	32049	21058.1	PSB7	84.4988	557710	42411.2
GoIS2	88.9076	19653.6	53.9675	P5CS	84.774	29657.2	4204.64	TPL	84.7571	129468	86405	PSBW	84.768	24042.2	213.173	bZIP53	84.7894	31520.1	12977.4	PSB7	84.8013	544706	51585.5
GoIS2	89.2119	20473.4	-153.06	P5CS	85.0762	28384.4	2050.87	TPL	85.0591	87739.6	84565.2	PSBW	85.0701	24259.5	171.32	bZIP53	85.0918	31012.4	7393.45	PSB7	85.1038	523175	61668
GoIS2	89.5163	19234.3	-391.18	P5CS	85.3784	28279.6	924.957	TPL	85.3611	58423.9	77303.4	PSBW	85.3723	24950.3	141.903	bZIP53	85.3942	30365.4	4052.02	PSB7	85.4063	483606	71310.9
GoIS2	89.8206	20599.1	-576.48	P5CS	85.6806	28582.6	364.082	TPL	85.6631	40259.2	65974	PSBW	85.6744	24151.3	133.518	bZIP53	85.6966	30994.8	2223.65	PSB7	85.7088	440516	78831.3
GoIS2	90.1249	20930.7	-652.855	P5CS	85.9827	28412.1	97.5146	TPL	85.965	33789	52591.3	PSBW	85.9765	23700.6	143.968	bZIP53	85.999	29868.9	1297.94	PSB7	86.0114	398569	82601.6
GoIS2	90.4293	19532	-615.679	P5CS	86.2849	29185	-11.3516	TPL	86.267	31161.2	39198.8	PSBW	86.2786	24168.4	160.094	bZIP53	86.3013	29742.8	850.061	PSB7	86.3139	367490	81533.7
GoIS2	90.7336	20492.3	-503.131	P5CS	86.5871	28018.8	-27.3418	TPL	86.569	30316.4	27354.8	PSBW	86.5807	22874.8	165.612	bZIP53	86.6037	29472.8	627.767	PSB7	86.6164	352651	75480.1
GoIS2	91.0379	19240.2	-366.122	P5CS	86.8893	28644.3	13.3047	TPL	86.871	28521.5	17899	PSBW	86.8828	23551.9	150.068	bZIP53	86.9061	29525.6	505.58	PSB7	86.9189	346813	65358.4
GoIS2	91.3423	19870.8	-239.93	P5CS	87.1915	28456.4	82.7305	TPL	87.1729	28884.2	10975.9	PSBW	87.1849	23752.9	112.761	bZIP53	87.2085	29520.8	435.357	PSB7	87.2215	345348	52899.4
GoIS2	91.6466	20610.8	-134.278	P5CS	87.4936	27857.4	157.05	TPL	87.4749	29418.6	6315.2	PSBW	87.487	22965	60.9414	bZIP53	87.5109	29681.3	405.528	PSB7	87.524	342071	40105.8
GoIS2	91.9509	18614.1	-41.4939	P5CS	87.7958	27657.9	218.27	TPL	87.7769	28814.2	3425.89	PSBW	87.7891	22887.2	5.74219	bZIP53	87.8133	28773.6	412.765	PSB7	87.8265	339956	28667.5
GoIS2	92.2553	19947.7	49.829	P5CS	88.098	27791.1	256.418	TPL	88.0789	28786.3	1770.87	PSBW	88.0912	22965.5	-40.8809	bZIP53	88.1157	28787.4	447.135	PSB7	88.129	338847	19623
GoIS2	92.5596	19559.3	146.45	P5CS	88.4002	27616.3	269.569	TPL	88.3808	28143.4	895.396	PSBW	88.3933	23695.7	-68.3057	bZIP53	88.4181	28773.6	489.482	PSB7	88.4316	337669	13390.1
GoIS2	92.8639	18463.1	248.857	P5CS	88.7023	26700.2	262.065	TPL	88.6828	28785.8	467.763	PSBW	88.6954	22807.5	-69.8027	bZIP53	88.7205	28060	516.778	PSB7	88.7341	336850	9371.28
GoIS2	93.1683	19795.7	352.442	P5CS	89.0045	27175.8	241.543	TPL	88.9848	27506.6	274.474	PSBW	88.9975	23043.7	-45.2178	bZIP53	89.0229	27747.8	510.059	PSB7	89.0366	333836	7021.39
GoIS2	93.4726	18696.2	449.413	P5CS	89.3067	27335.8	215.112	TPL	89.2868	28651.5	192.325	PSBW	89.2996	22746.9	-1.2793	bZIP53	89.3253	27599.1	460.798	PSB7	89.3391	333431	5769.96
GoIS2	93.7769	18302.7	532.986	P5CS	89.6089	26469	185.682	TPL	89.5887	28105.7	155.011	PSBW	89.6017	22331.5	51.6104	bZIP53	89.6277	27726.8	373.76	PSB7	89.6416	330958	5149.37
GoIS2	94.0813	18349.1	603.409	P5CS	89.9111	26870.9	150.519	TPL	89.8907	27293.1	126.522	PSBW	89.9038	22666.6	103.992	bZIP53	89.9301	27263.7	265.704	PSB7	89.9442	329634	4835.01
GoIS2	94.3856	18042.5	671.226	P5CS	90.2132	26429.3	103.984	TPL	90.1927	27701.1	87.0615	PSBW	90.206	22496.5	149.894	bZIP53	90.2325	27594	160.042	PSB7	90.2467	327554	4634.89
GoIS2	94.6899	18671.7	752.863	P5CS	90.5154	25932.6	43.5547	TPL	90.4947	27180.8	29.6846	PSBW	90.5081	21955.2	186.184	bZIP53	90.5349	27425.7	78.7119	PSB7	90.5492	327383	4458.36
GoIS2	59.9958	530764	11878.7	P5CS	90.8176	26287.2	-24.9844	TPL	90.7966	27633.7	-38.79	PSBW	90.8102	21827.6	210.829	bZIP53	90.8373	28191.6	33.9736	PSB7	90.8517	325768	4281.23
GoIS2	60.3001	528627	12089.8	P5CS	91.1198	27068.3	-87.5098	TPL	91.0986	26847	-99.5859	PSBW	91.1123	21575.3	222.356	bZIP53	91.1397	26903.2	24.165	PSB7	91.1543	324168	4113.13
GoIS2	60.6045	525704	12320.4	P5CS	91.422	25891.1	-127.441	TPL	91.4006	27535	-129.512	PSBW	91.4144	21740.1	220.382	bZIP53	91.4421	26843.7	36.5107	PSB7	91.4568	323141	3973.61
GoIS2	60.9088	521933	12538.2	P5CS	91.7241	26560.1	-133.732	TPL	91.7026	28018.6	-112.447	PSBW	91.7165	21414.8	205.551	bZIP53	91.7445	27198.8	56.1875	PSB7	91.7593	322432	3877.47
GoIS2	61.2131	518029	12714.7	P5CS	92.0263	26482	-105.784	TPL	92.0045	27369.4	-49.0996	PSBW	92.0186	21545.3	178.553	bZIP53	92.0468	26974.8	76.1357	PSB7	92.0618	320034	3829.38
GoIS2	61.5175	515004	12831.2	P5CS	92.3285	26243.1	-52.5713	TPL	92.3065	26843.3	41.251	PSBW	92.3207	20562.6	139.851	bZIP53	92.3492	26770.5	100.566	PSB7	92.3644	320082	3822.05
GoIS2	61.8218	509993	12886	P5CS	92.6307	25744.9	12.7451	TPL	92.6085	26921.4	129.054	PSBW	92.6228	20890.2	91.168	bZIP53	92.6516	27549.5	139.569	PSB7	92.6669	318474	3835.91
GoIS2	62.1261	505844	12898.1	P5CS	92.9328	25581	78.8945	TPL	92.9105	26294.6	188.662	PSBW	92.9249	21190.7	37.2656	bZIP53	92.954	26366.2	199.037	PSB7	92.9694	316290	3841.12
GoIS2	62.4305	502487	12899.8	P5CS	93.235	26364.4	139.621	TPL	93.2124	26187.1	210.011	PSBW	93.227	21078	-14.6719	bZIP53	93.2564	26251.5	273.944	PSB7	93.2719	314409	3805.77
GoIS2	62.7348	498435	12925.7	P5CS	93.5372	25362.1	192.625	TPL	93.5144	26353.7	201.003	PSBW	93.5291	20532	-58.4482	bZIP53	93.5588	26054.2	350.051	PSB7	93.5744	314030	3709.65
GoIS2	63.0391	493792	13000	P5CS	93.8394	25399.8	236.46	TPL	93.8164	26541	180.246	PSBW	93.8312	20946.7	-92.2637	bZIP53	93.8612	25937.1	412.423	PSB7	93.877	313798	3556.18
GoIS2	63.3435	490904	13125.6	P5CS	94.1416	24961.3	268.88	TPL	94.1184	25647.8	165.854	PSBW	94.1333	20524.3	-119.188	bZIP53	94.1636	25331.9	454.101	PSB7	94.1795	311944	3373.1
GoIS2	63.6478	487350	13281.8	P5CS	94.4437	24320.8	288.327	TPL	94.4203	25997.3	167.559	PSBW	94.4354	20622.3	-144.443	bZIP53	94.466	25949.9	479.034	PSB7	94.482	312507	3198.76
GoIS2	63.9521	482686	13432.9	P5CS	94.7459	25441.1	296.604	TPL	94.7223	25949.6	185.498	PSBW	94.7375	20685.3	-172.052	bZIP53	94.7684	25594.3	498.194	PSB7	94.7845	312028	3062.75
GoIS2	64.2565	477445	13544.8	P5CS	59.9941	593636	11527.3	TPL	59.9942	549910	11841.4	PSBW	59.994	601930	9034.39	bZIP53	59.9932	438396	7653.21	PSB7	59.9944	451834	10962.6
GoIS2	64.5608	474205	13600.8	P5CS	60.2962	591754	11702.4	TPL	60.2961	548984	12063.4	PSBW	60.2961	601237	9503.43	bZIP53	60.2956	437955	8136.04	PSB7	60.2969	449965	11230.2
GoIS2	64.8652	468841	13608.2	P5CS	60.5984	588924	11926.4	TPL	60.598	546016	12319.8	PSBW	60.5981	600140	10049.5	bZIP53	60.5979	435784	8650.15	PSB7	60.5994	446831	11555.4
GoIS2	65.1695	463163	13590.7	P5CS	60.9005	586104	12190.6	TPL	60.9	543012	12580.9	PSBW	60.9002	597804	10665.9	bZIP53	60.9003	432729	9176.05	PSB7	60.902	444424	11936.3
GoIS2	65.4738	461384	13571.4	P5CS	61.2026	583010	12476.2	TPL	61.2019	538862	12815.8	PSBW	61.2023	594243	11324.6	bZIP53	61.2027	430937	9689.06	PSB7	61.2045	441446	12350.7
GoIS2	65.7782	455626	13557.4	P5CS	61.5047	577428	12759.3	TPL	61.5038	534663	13004.1	PSBW	61.5044	589845	11993.1	bZIP53	61.5051	427615	10165.9	PSB7	61.507	437558	12733.9
GoIS2	66.0825	451876	13533.4	P5CS	61.8069	574777	13014.3	TPL	61.8057	530641	13141.8	PSBW	61.8064	586833	12649.2	bZIP53	61.8074	424139	10591.4	PSB7	61.8095	434810	13041.1
GoIS2	66.3868	447308	13472	P5CS	62.109	570514	13218.4	TPL	62.1076	527307	13240.3	PSBW	62.1085	582179	13283.7	bZIP53	62.1098	421354	10963.4	PSB7	62.1121	428961	13282
GoIS2	66.6912	442084	13352.8	P5CS	62.4111	565893	13357.6	TPL	62.4096	521703	13318.4	PSBW	62.4106	577893	13889.9	bZIP53	62.4122	417522	11294.8	PSB7	62.4146	424968	13457.8
GoIS2	66.9955	438279	13178.1	P5CS	62.7133	561384	13433	TPL	62.7115	518917	13395.5	PSBW	62.7126	574934	14450.5	bZIP53	62.7145	413414	11610.2	PSB7	62.7171	420592	13591.7
GoIS2	67.2998	433887	12977.9	P5CS	63.0154	556956	13462.2	TPL	63.0134	513746	13483.8	PSBW	63.0147	569874	14936.7	bZIP53	63.0169	410516	11944	PSB7	63.0196	416903	13713
GoIS2	67.6042	428572	12797.9	P5CS	63.3175	552310	13473.1	TPL	63.3153	509896	13584.3	PSBW	63.3168	564509	15320.1	bZIP53	63.3193	406806	12318.1	PSB7	63.3222	412780	13838.7
GoIS2	67.9085	427955	12679.3	P5CS	63.6197	549222	13489.9	TPL	63.6172	505938	13686.7	PSBW	63.6189	558334	15591	bZIP53	63.6216	402715	12739.4	PSB7	63.6247	408967	13964.3
GoIS2	68.2128	421696	12641.4	P5CS	63.9218	544759	13521.2	TPL	63.9192	501812	13769.2	PSBW	63.9209	553438	15769.6	bZIP53	63.924	399570	13195.1	PSB7	63.9272	404068	14069.3
GoIS2	68.5172	418492	12675.4	P5CS	64.2239	540731	13556.6	TPL	64.2211	497342	13811.3	PSBW	64.223	548929	15891.5	bZIP53	64.2264	394644	13655.3	PSB7	64.2297	399695	14130.3
GoIS2	68.8215	415665	12752.1	P5CS	64.526	536446	13577.5	TPL	64.523	492027	13802.3	PSBW	64.5251	542862	15991.1	bZIP53	64.5288	390870	14083.3	PSB7	64.5322	394177	14134.5
GoIS2	69.1258	408668	12836.3	P5CS	64.8282	531936	13573.3	TPL	64.8249	488845	13746.5	PSBW	64.8271	538268	16103.8	bZIP53	64.8311	386229	14450.2	PSB7	64.8348	390208	14084.5
GoIS2	69.4302	407487	12901.4	P5CS	65.1303	526869	13551.8	TPL	65.1268	483635	13662.9	PSBW	65.1292	531789	16250.7	bZIP53	65.1335	380589	14744.3	PSB7	65.1373	386250	13994.8
GoIS2	69.7345	401932	12936.6	P5CS	65.4324	523030	13537.8	TPL	65.4287	479169	13577.5	PSBW	65.4313	527449	16437.2	bZIP53	65.4359	376153	14973.4	PSB7	65.4398	381166	13883.8
GoIS2	70.0388	397856	12946.7	P5CS	65.7346	520081	13559.1	TPL	65.7307	475534	13514.5	PSBW	65.7334	521932	16653.6	bZIP53	65.7382	372246	15157.2	PSB7	65.7423	376918	13766.8
GoIS2	70.3432	394487	12945.9	P5CS	66.0367	515452	13630.2	TPL	66.0326	470885	13485.9	PSBW	66.0354	517285	16875.1	bZIP53	66.0406	366940	15316.5	PSB7	66.0449	373020	13653.3
GoIS2	70.6475	390295	12950.2	P5CS	66.3388	510845	13745.3	TPL	66.3345	467296	13493.9	PSBW	66.3375	511988	17068.6	bZIP53	66.343	361672	15461.9	PSB7	66.3474	368503	13546.1
GoIS2	70.9518	385826	12967.8	P5CS	66.641	507886	13881.3	TPL	66.6364	461977	13531.8	PSBW	66.6396	505551	17204.8	bZIP53	66.6454	357130	15587.6	PSB7	66.6499	364616	13445.7
GoIS2	71.2562	382904	12992.9	P5CS	66.9431	502494	14010.2	TPL	66.9383	458757	13589.7	PSBW	66.9416	499767	17269.8	bZIP53	66.9477	352839	15672.7	PSB7	66.9524	359455	13353.4
GoIS2	71.5605	377824	13005.3	P5CS	67.2452	498086	14099	TPL	67.2403	453802	13659	PSBW	67.2437	494433	17268.3	bZIP53	67.2501	347346	15691	PSB7	67.255	355813	13273.7
GoIS2	71.8648	374677	12978.2	P5CS	67.5473	494301	14136.1	TPL	67.5422	449789	13731.8	PSBW	67.5458	489822	17217.7	bZIP53	67.5525	341185	15623.2	PSB7	67.5575	351711	13212.4
GoIS2	72.1692	369897	12893.4	P5CS	67.8495	489385	14129.3	TPL	67.8441	446307	13804.3	PSBW	67.8478	483536	17135.7	bZIP53	67.8548	336057	15466.2	PSB7	67.86	347239	13173.8
GoIS2	72.4735	365231	12755.2	P5CS	68.1516	484566	14103.2	TPL	68.146	440121	13875.3	PSBW	68.1499	479120	17034.2	bZIP53	68.1572	332733	15232.6	PSB7	68.1625	343841	13157
GoIS2	72.7778	361000	12595	P5CS	68.4537	480368	14089.7	TPL	68.4479	436789	13944.3	PSBW	68.452	472640	16922.1	bZIP53	68.4596	326733	14944.5	PSB7	68.465	339542	13156.2
GoIS2	73.0822	357415	12455.8	P5CS	68.7559	477280	14117.2	TPL	68.7499	432696	14008.3	PSBW	68.7541	467774	16811.2	bZIP53	68.7619	322686	14625.7	PSB7	68.7676	334902	13162.9
GoIS2	73.3865	355736	12366.5	P5CS	69.058	471927	14200.2	TPL	69.0518	428106	14061	PSBW	69.0561	462705	16718.8	bZIP53	69.0643	317929	14297.6	PSB7	69.0701	331323	13167.3
GoIS2	73.6909	350468	12332.8	P5CS	69.3601	467887	14335.4	TPL	69.3537	423441	14097	PSBW	69.3582	457859	16661.2	bZIP53	69.3667	313730	13980.8	PSB7	69.3726	327593	13158.5
GoIS2	73.9952	345917	12335.8	P5CS	69.6623	464074	14502.9	TPL	69.6556	418845	14117.6	PSBW	69.6603	452882	16643.8	bZIP53	69.6691	309842	13696.2	PSB7	69.6751	322649	13125.1
GoIS2	74.2995	342572	12348.5	P5CS	69.9644	458756	14672.4	TPL	69.9575	414576	14133.9	PSBW	69.9623	448542	16656.1	bZIP53	69.9714	305372	13462.9	PSB7	69.9777	320395	13058.3
GoIS2	74.6039	337961	12353	P5CS	70.2665	455007	14812.3	TPL	70.2595	410203	14162	PSBW	70.2644	442125	16675.9	bZIP53	70.2738	300922	13294.5	PSB7	70.2802	313664	12959.1
GoIS2	74.9082	335157	12347	P5CS	70.5686	449496	14898.2	TPL	70.5614	406250	14212.8	PSBW	70.5665	437373	16680.6	bZIP53	70.5762	297531	13194	PSB7	70.5827	310826	12842.1
GoIS2	75.2125	330675	12338	P5CS	70.8708	445069	14920.5	TPL	70.8633	402618	14283	PSBW	70.8686	431893	16656	bZIP53	70.8785	293918	13154.4	PSB7	70.8852	306454	12731.8
GoIS2	75.5169	327153	12333.2	P5CS	71.1729	440141	14885.3	TPL	71.1652	397393	14356.1	PSBW	71.1706	427269	16598.7	bZIP53	71.1809	288350	13165.4	PSB7	71.1878	302947	12649.7
GoIS2	75.8212	322531	12334	P5CS	71.475	435778	14812.1	TPL	71.4671	392053	14410.7	PSBW	71.4727	422504	16513.2	bZIP53	71.4833	283897	13225.6	PSB7	71.4903	300063	12601.8
GoIS2	76.1255	319644	12335.3	P5CS	71.7772	431015	14725.1	TPL	71.7691	388165	14429.1	PSBW	71.7748	415861	16408.1	bZIP53	71.7857	280838	13352.5	PSB7	71.7928	294909	12574.5
GoIS2	76.4299	314626	12330.2	P5CS	72.0793	427025	14644.8	TPL	72.071	383888	14403.8	PSBW	72.0768	411414	16294.2	bZIP53	72.088	275864	13583.8	PSB7	72.0953	290156	12546.4
GoIS2	76.7342	312072	12313.8	P5CS	72.3814	422384	14582.3	TPL	72.3729	378594	14336.2	PSBW	72.3789	406523	16182.7	bZIP53	72.3904	272006	13972.5	PSB7	72.3978	286922	12504.8
GoIS2	77.0385	307304	12285.1	P5CS	72.6836	417478	14538.6	TPL	72.6748	374293	14235.8	PSBW	72.681	401870	16081.6	bZIP53	72.6928	268306	14576.9	PSB7	72.7004	283703	12450.8
GoIS2	77.3429	303713	12248.8	P5CS	72.9857	414034	14509	TPL	72.9767	369131	14116.9	PSBW	72.9831	396644	15992.6	bZIP53	72.9951	264119	15453.8	PSB7	73.0029	278998	12396.3
GoIS2	77.6472	300185	12214.3	P5CS	73.2878	409332	14488.7	TPL	73.2787	365406	13995.6	PSBW	73.2851	391590	15912.2	bZIP53	73.2975	258598	16653.2	PSB7	73.3054	276441	12349.6
GoIS2	77.9515	296472	12195.3	P5CS	73.5899	404035	14477	TPL	73.5806	361536	13884.8	PSBW	73.5872	386828	15836.9	bZIP53	73.5999	254212	18211.8	PSB7	73.6079	272578	12304.4
GoIS2	78.2559	292537	12207.8	P5CS	73.8921	399838	14475.8	TPL	73.8825	356897	13791.9	PSBW	73.8893	381878	15772.1	bZIP53	73.9022	249130	20141.8	PSB7	73.9105	268010	12241.8
GoIS2	78.5602	288505	12267.7	P5CS	74.1942	397136	14486.7	TPL	74.1844	352242	13719.8	PSBW	74.1913	376594	15735.4	bZIP53	74.2046	242077	22417.4	PSB7	74.213	264200	12144.1
GoIS2	78.8645	285609	12389.2	P5CS	74.4963	391288	14507.6	TPL	74.4863	347490	13668.8	PSBW	74.4934	372280	15754.8	bZIP53	74.507	235175	24965.3	PSB7	74.5155	260431	12009.4
GoIS2	79.1689	281128	12586.1	P5CS	74.7985	386607	14531.7	TPL	74.7883	344986	13639.9	PSBW	74.7955	367856	15864.4	bZIP53	74.8094	226375	27665.5	PSB7	74.818	256332	11857.6
GoIS2	79.4732	277676	12884.4	P5CS	75.1006	382361	14549.2	TPL	75.0902	339605	13632.8	PSBW	75.0975	362827	16104.7	bZIP53	75.1117	215291	30366.8	PSB7	75.1205	253698	11721.6
GoIS2	79.7775	273003	13329.5	P5CS	75.4027	378123	14548.7	TPL	75.3921	335704	13644.9	PSBW	75.3996	357248	16536.8	bZIP53	75.4141	205966	32913.1	PSB7	75.4231	250148	11629.8
GoIS2	80.0819	268662	14020.2	P5CS	75.7048	373947	14520.5	TPL	75.694	330588	13670.1	PSBW	75.7017	352185	17268.3	bZIP53	75.7165	193681	35173.9	PSB7	75.7256	246355	11589.6
GoIS2	80.3862	265072	15139.8	P5CS	76.007	368989	14462.6	TPL	75.9959	327508	13699.3	PSBW	76.0038	346747	18486.9	bZIP53	76.0188	180750	37072	PSB7	76.0281	243615	11584
GoIS2	80.6906	260921	16981.4	P5CS	76.3091	363651	14386.9	TPL	76.2979	322641	13719.5	PSBW	76.3058	341641	20487.2	bZIP53	76.3212	168698	38598.2	PSB7	76.3306	238115	11582.9
GoIS2	80.9949	255586	19949.4	P5CS	76.6112	359435	14319	TPL	76.5998	318452	13714.6	PSBW	76.6079	335247	23672.3	bZIP53	76.6236	156008	39804.8	PSB7	76.6332	235322	11561.4
GoIS2	81.2992	251650	24507.9	P5CS	76.9134	355375	14290.2	TPL	76.9017	313191	13667.9	PSBW	76.91	330146	28510.7	bZIP53	76.9259	144405	40772.2	PSB7	76.9357	232358	11514.3
GoIS2	81.6036	244031	31050.6	P5CS	77.2155	352055	14324.2	TPL	77.2036	310343	13567.7	PSBW	77.2121	321997	35428	bZIP53	77.2283	132418	41556.1	PSB7	77.2382	227397	11456.6
GoIS2	81.9079	239337	39689.1	P5CS	77.5176	346260	14432.4	TPL	77.5055	304572	13415.8	PSBW	77.5141	313557	44636.7	bZIP53	77.5307	119992	42131.5	PSB7	77.5407	225862	11413.1
GoIS2	82.2122	228606	50017.6	P5CS	77.8198	342023	14622.1	TPL	77.8074	301271	13225.2	PSBW	77.8162	301621	55934.6	bZIP53	77.8331	105891	42361.2	PSB7	77.8433	221634	11403.4
GoIS2	82.5166	213432	60969.3	P5CS	78.1219	337598	14915.6	TPL	78.1094	297396	13021.1	PSBW	78.1183	282945	68549.9	bZIP53	78.1354	92722.5	42005.8	PSB7	78.1458	219107	11434
GoIS2	82.8209	186067	70891.5	P5CS	78.424	332066	15374.2	TPL	78.4113	293631	12831.9	PSBW	78.4203	253444	81119.3	bZIP53	78.4378	78340.1	40783.7	PSB7	78.4483	213142	11501.6
GoIS2	83.1252	146863	77894.6	P5CS	78.7262	328644	16120.1	TPL	78.7132	290434	12680	PSBW	78.7224	218803	91863.9	bZIP53	78.7402	63688.4	38465.9	PSB7	78.7508	211283	11602.3
GoIS2	83.4296	109337	80390.6	P5CS	79.0283	324022	17364.1	TPL	79.0151	286177	12576.8	PSBW	79.0245	178114	98953.2	bZIP53	79.0425	51204	34976.7	PSB7	79.0533	207907	11736.2
GoIS2	83.7339	73970.1	77615.9	P5CS	79.3304	318425	19439.8	TPL	79.317	281717	12522.2	PSBW	79.3265	133782	100961	bZIP53	79.3449	40828.4	30457.6	PSB7	79.3559	204311	11904.6
GoIS2	84.0382	45653.8	69908.8	P5CS	79.6325	313328	22824.2	TPL	79.619	279472	12507.3	PSBW	79.6286	98822.5	97267.6	bZIP53	79.6473	35158.4	25262.4	PSB7	79.6584	200456	12101.1
GoIS2	84.3426	30639.1	58615	P5CS	79.9347	307773	28106.6	TPL	79.9209	274779	12520	PSBW	79.9307	68197.5	88255.5	bZIP53	79.9497	32370.5	19878	PSB7	79.9609	196393	12308.9
GoIS2	84.6469	24465.7	45662.1	P5CS	80.2368	300788	35849.4	TPL	80.2228	270926	12550.6	PSBW	80.2328	46420.4	75233.7	bZIP53	80.252	30563.8	14799.7	PSB7	80.2634	192103	12507.1
GoIS2	84.9512	23959.4	32990.2	P5CS	80.5389	294735	46324.6	TPL	80.5247	266782	12600	PSBW	80.5348	36549.6	60099.8	bZIP53	80.5544	29466.5	10432	PSB7	80.566	188162	12668.3
GoIS2	85.2556	24130.8	22066.3	P5CS	80.8411	286519	59189.5	TPL	80.8266	263026	12688.5	PSBW	80.8369	33780.5	44863.4	bZIP53	80.8568	29044.8	6995.79	PSB7	80.8685	184095	12799
GoIS2	85.5599	23120.8	13641.3	P5CS	81.1432	270121	73251.6	TPL	81.1286	259512	12863.3	PSBW	81.139	32488.9	31188.6	bZIP53	81.1591	28538.3	4469.01	PSB7	81.171	180349	12918.9
GoIS2	85.8642	23914.5	7875.52	P5CS	81.4453	242556	86498.9	TPL	81.4305	256132	13209.2	PSBW	81.441	32269.5	20099.7	bZIP53	81.4615	28640	2747.23	PSB7	81.4735	177026	13034.8
GoIS2	86.1686	22793.8	4249.8	P5CS	81.7475	196546	96493.8	TPL	81.7324	250950	13865.7	PSBW	81.7431	31228.3	12189.7	bZIP53	81.7639	28395.8	1660.83	PSB7	81.7761	172159	13145
GoIS2	86.4729	22731.1	2162.09	P5CS	82.0496	148669	101048	TPL	82.0343	247942	15044.6	PSBW	82.0452	31774.3	7067.95	bZIP53	82.0663	27756.6	1030.01	PSB7	82.0786	167735	13241.7
GoIS2	86.7772	22190.6	1055.8	P5CS	82.3517	102811	98927.8	TPL	82.3362	244219	17027.3	PSBW	82.3473	31545.7	3898.4	bZIP53	82.3686	27888.1	696.764	PSB7	82.3811	163296	13323.9
GoIS2	87.0816	22873.3	512.145	P5CS	82.6538	66574.1	90293	TPL	82.6382	238959	20171.3	PSBW	82.6493	30225.2	2087.94	bZIP53	82.671	27883.7	536.229	PSB7	82.6836	160179	13414.6
GoIS2	87.3859	22477.9	267.599	P5CS	82.956	41563.7	76657.6	TPL	82.9401	234418	24846.4	PSBW	82.9514	30790.8	1124.47	bZIP53	82.9734	27358.4	456.932	PSB7	82.9861	156077	13574.8
GoIS2	87.6902	22265.4	176.007	P5CS	83.2581	32599.6	60404.6	TPL	83.242	228798	31310	PSBW	83.2535	30283.4	640.235	bZIP53	83.2757	26756.8	399.307	PSB7	83.2887	152142	13911.5
GoIS2	87.9946	22764.9	157.675	P5CS	83.5602	31348.3	44063	TPL	83.5439	220359	39522.9	PSBW	83.5555	30433.1	406.563	bZIP53	83.5781	25986	335.359	PSB7	83.5912	147376	14579.7
GoIS2	88.2989	21831	162.951	P5CS	83.8624	29528.3	29649.3	TPL	83.8458	209763	48960.9	PSBW	83.8576	30535	295.872	bZIP53	83.8805	26041.4	265.763	PSB7	83.8937	143639	15772.4
GoIS2	88.6032	21437.6	158.192	P5CS	84.1645	29744.7	18301.2	TPL	84.1478	194110	58528.3	PSBW	84.1597	29686.2	241.229	bZIP53	84.1828	26859.9	209.256	PSB7	84.1962	140241	17689.1
GoIS2	88.9076	21255.6	126.755	P5CS	84.4666	29484.7	10443.8	TPL	84.4497	167461	66679.7	PSBW	84.4618	29706.2	208.586	bZIP53	84.4852	26721.8	185.189	PSB7	84.4988	135491	20474.4
GoIS2	89.2119	21607.8	71.8594	P5CS	84.7687	30050.5	5571.96	TPL	84.7516	131083	71780.8	PSBW	84.7638	29312.5	182.512	bZIP53	84.7876	25872.2	197.445	PSB7	84.8013	128056	24130
GoIS2	89.5163	20984	11.915	P5CS	85.0709	30414.4	2780.27	TPL	85.0535	92518.6	72607.7	PSBW	85.0659	29702	159.321	bZIP53	85.09	26206.2	229.759	PSB7	85.1038	118599	28424
GoIS2	89.8206	22116.1	-31.7832	P5CS	85.373	29645.4	1356.43	TPL	85.3554	61137.2	68773	PSBW	85.368	29439.8	141.986	bZIP53	85.3923	24921.5	255.423	PSB7	85.4063	101397	32837.7
GoIS2	90.1249	21322.5	-47.6787	P5CS	85.6751	29760.4	716.512	TPL	85.6574	39321.3	60873.3	PSBW	85.67	28748	135.245	bZIP53	85.6947	24807.8	254.08	PSB7	85.7088	79308.9	36600.7
GoIS2	90.4293	21042.3	-38.9424	P5CS	85.9773	28124.8	461.142	TPL	85.9593	29522.3	50288.7	PSBW	85.9721	29165.4	141.511	bZIP53	85.9971	24832.4	223.42	PSB7	86.0114	51911.6	38845.8
GoIS2	90.7336	20803.4	-19.042	P5CS	86.2794	28650.1	363.105	TPL	86.2612	27493.7	38737.1	PSBW	86.2742	28893.9	158.635	bZIP53	86.2994	25222.6	177.838	PSB7	86.3139	32947.7	38868.1
GoIS2	91.0379	21162.7	-2.66406	P5CS	86.5815	29194.3	321.017	TPL	86.5631	25231.5	27790.1	PSBW	86.5762	28532.3	179.973	bZIP53	86.6018	24587.3	136.115	PSB7	86.6164	25976.5	36396.5
GoIS2	91.3423	20663.9	1.5166	P5CS	86.8837	28389.3	304.27	TPL	86.865	25861.8	18535.7	PSBW	86.8783	28205.8	196.739	bZIP53	86.9042	24737.4	107.772	PSB7	86.9189	24477.2	31740.2
GoIS2	91.6466	21020.6	-6.79297	P5CS	87.1858	28760.8	306.944	TPL	87.167	25453.5	11496.7	PSBW	87.1804	27771	201.642	bZIP53	87.2066	23620.8	87.7607	PSB7	87.2215	23558	25714
GoIS2	91.9509	19848.4	-21.292	P5CS	87.4879	28418.6	321.411	TPL	87.4689	25406.9	6660.14	PSBW	87.4825	28399.8	191.477	bZIP53	87.5089	24420.7	62.2383	PSB7	87.524	21757.2	19362.6
GoIS2	92.2553	20578.5	-33.1836	P5CS	87.79	27144.6	332.901	TPL	87.7708	25538.7	3607.79	PSBW	87.7845	27724.2	166.737	bZIP53	87.8113	23754.6	20.29	PSB7	87.8265	24343.2	13619.7
GoIS2	92.5596	21025.9	-36.1865	P5CS	88.0922	27928.8	326.935	TPL	88.0727	25250.9	1864.08	PSBW	88.0866	27817.7	129.039	bZIP53	88.1137	23427.6	-36.6455	PSB7	88.129	23789.9	8485.22
GoIS2	92.8639	20381.5	-30.2871	P5CS	88.3943	27312.2	297.708	TPL	88.3746	25181.3	970.705	PSBW	88.3887	27210.8	79.709	bZIP53	88.416	23882.7	-93.5732	PSB7	88.4316	22102.8	4753.52
GoIS2	93.1683	19795.1	-21.4688	P5CS	88.6964	27699.8	249.972	TPL	88.6765	24621.7	564.802	PSBW	88.6908	27548	21.8115	bZIP53	88.7184	24105.3	-129.383	PSB7	88.7341	23604.9	2412.16
GoIS2	93.4726	19718.6	-16.8965	P5CS	88.9986	26670.9	194.404	TPL	88.9785	24815.5	398.551	PSBW	88.9928	26666.7	-36.3418	bZIP53	89.0208	23903.3	-128.412	PSB7	89.0366	22593.7	1095.86
GoIS2	93.7769	20310.1	-19.1807	P5CS	89.3007	27239.8	141.037	TPL	89.2804	24255	323.889	PSBW	89.2949	28265.9	-80.9824	bZIP53	89.3232	23654.2	-89.5088	PSB7	89.3391	22098.6	426.81
GoIS2	94.0813	19666.5	-24.6279	P5CS	89.6028	27024.6	94.6875	TPL	89.5823	24244.4	265.119	PSBW	89.597	27249.6	-98.3008	bZIP53	89.6255	22644.1	-27.6328	PSB7	89.6416	22409.1	112.166
GoIS2	94.3856	19868.7	-26.7461	P5CS	89.905	27087	53.9092	TPL	89.8842	23648.6	193.541	PSBW	89.899	27474.9	-82.5078	bZIP53	89.9279	23600.9	32.2627	PSB7	89.9442	23194.8	-30.9219
GoIS2	94.6899	19742.2	-21.4658	P5CS	90.2071	26425.9	13.2852	TPL	90.1861	23963.6	108.605	PSBW	90.2011	26567.3	-40.3232	bZIP53	90.2303	23092.3	65.1377	PSB7	90.2467	21835.6	-95.4688
GoIS2	59.9958	537929	12226.6	P5CS	90.5092	26344.9	-32.0791	TPL	90.4881	24019	24.4355	PSBW	90.5032	27237.8	11.3223	bZIP53	90.5326	21901.8	55.0488	PSB7	90.5492	21969.1	-119.187
GoIS2	60.3001	536451	12354.7	P5CS	90.8113	26802.7	-82.0146	TPL	90.79	23844.5	-40.6885	PSBW	90.8052	26659.4	52.6084	bZIP53	90.835	22656.6	1.08105	PSB7	90.8517	21922.7	-113.675
GoIS2	60.6045	532418	12495.7	P5CS	91.1135	26726.8	-129.535	TPL	91.0919	23684.8	-72.999	PSBW	91.1073	26938.3	68.7881	bZIP53	91.1374	22140.4	-81.1787	PSB7	91.1543	22374.7	-83.4482
GoIS2	60.9088	529089	12631.5	P5CS	91.4156	26365.4	-162.954	TPL	91.3938	24160.2	-69.3438	PSBW	91.4094	25663.7	55.623	bZIP53	91.4397	22926.9	-164.037	PSB7	91.4568	22397.1	-38.0342
GoIS2	61.2131	525083	12748.6	P5CS	91.7177	26530.5	-170.742	TPL	91.6957	23858.3	-39.084	PSBW	91.7115	26202.4	21.0078	bZIP53	91.7421	22776.7	-218.228	PSB7	91.7593	20976.6	1.21191
GoIS2	61.5175	522029	12841.3	P5CS	92.0199	26869.4	-146.56	TPL	91.9977	23757.2	-0.59082	PSBW	92.0135	26482.2	-18.3389	bZIP53	92.0445	22542	-225.95	PSB7	92.0618	21092.3	3.27051
GoIS2	61.8218	518084	12911.4	P5CS	92.322	26545.8	-92.3887	TPL	92.2996	22764.3	26.7002	PSBW	92.3156	26874.5	-45.2852	bZIP53	92.3468	22198.9	-189.518	PSB7	92.3644	19687.5	-58.5576
GoIS2	62.1261	513273	12967.5	P5CS	92.6241	26181.8	-18.4521	TPL	92.6015	23012.2	30.6953	PSBW	92.6177	26248.7	-52.2783	bZIP53	92.6492	22392.1	-129.822	PSB7	92.6669	21705.8	-187.271
GoIS2	62.4305	509427	13018.9	P5CS	92.9263	26121.6	60.5518	TPL	92.9034	24156	10.6279	PSBW	92.9197	25737.6	-46.0576	bZIP53	92.9516	21563.2	-75.1768	PSB7	92.9694	21407	-352.385
GoIS2	62.7348	505744	13075.1	P5CS	93.2284	25705.6	131.703	TPL	93.2053	22531.6	-25.2266	PSBW	93.2218	25543.8	-42.5361	bZIP53	93.254	21128.5	-47.1709	PSB7	93.2719	22150.9	-500.803
GoIS2	63.0391	502103	13140.2	P5CS	93.5305	25696.4	189.274	TPL	93.5073	22797.3	-65.3721	PSBW	93.5239	25759.9	-54.9854	bZIP53	93.5563	22618.6	-51.8604	PSB7	93.5744	21631.3	-584.229
GoIS2	63.3435	498101	13206	P5CS	93.8326	25777.6	235.754	TPL	93.8092	23350.7	-100.224	PSBW	93.826	25728.2	-84.8291	bZIP53	93.8587	21206.9	-80.6035	PSB7	93.877	21406.7	-585.13
GoIS2	63.6478	493217	13257.1	P5CS	94.1348	25832.7	277.868	TPL	94.1111	23016.5	-124.386	PSBW	94.128	25865.7	-121.936	bZIP53	94.1611	21612.2	-118.338	PSB7	94.1795	21410.3	-523.96
GoIS2	63.9521	489618	13277.9	P5CS	94.4369	24144.6	320.907	TPL	94.413	23024.7	-136.872	PSBW	94.4301	25911	-153.078	bZIP53	94.4634	21301.4	-152.773	PSB7	94.482	20599.5	-444.222
GoIS2	64.2565	485726	13261.5	P5CS	94.739	25533.4	365.745	TPL	94.7149	22813.9	-140.406	PSBW	94.7322	25455	-170.905	bZIP53	94.7658	21478.4	-178.901	PSB7	94.7845	20982.5	-387.445
GoIS2	64.5608	480375	13214.2	P5CS	59.9954	543022	15662.3	TPL	59.9952	533591	14380.3	PSBW	59.9953	526720	13759.7	bZIP53	59.993	602664	13394	PSB7	59.9932	574675	11500.3
GoIS2	64.8652	475164	13152.1	P5CS	60.2976	540519	15659.7	TPL	60.2972	530565	14400.6	PSBW	60.2974	523202	13835.8	bZIP53	60.2954	600309	13577.5	PSB7	60.2956	573125	11797.2
GoIS2	65.1695	473163	13092.8	P5CS	60.5998	535385	15659.2	TPL	60.5991	525663	14404.3	PSBW	60.5995	520398	13920.9	bZIP53	60.5978	597720	13779.8	PSB7	60.5979	569705	12091.4
GoIS2	65.4738	467720	13046.7	P5CS	60.9019	532053	15635.2	TPL	60.9011	521678	14375.1	PSBW	60.9016	516072	14001.9	bZIP53	60.9002	592546	13990.6	PSB7	60.9003	565915	12378.4
GoIS2	65.7782	464755	13014.8	P5CS	61.2041	526508	15575.9	TPL	61.2031	518746	14311.7	PSBW	61.2037	511633	14074.2	bZIP53	61.2026	590956	14203.3	PSB7	61.2027	562063	12664.8
GoIS2	66.0825	458780	12994.4	P5CS	61.5063	522315	15484.2	TPL	61.5051	514058	14227.4	PSBW	61.5058	508503	14138.5	bZIP53	61.505	585383	14420.8	PSB7	61.5051	560056	12961
GoIS2	66.3868	455104	12984.5	P5CS	61.8085	516913	15369	TPL	61.807	508930	14142.1	PSBW	61.8079	503664	14193.6	bZIP53	61.8074	580796	14650.4	PSB7	61.8074	556110	13272.1
GoIS2	66.6912	451308	12989.3	P5CS	62.1106	513181	15237.5	TPL	62.109	505028	14072.9	PSBW	62.11	500267	14234.7	bZIP53	62.1098	576783	14891.6	PSB7	62.1098	551691	13592.5
GoIS2	66.9955	447621	13009.6	P5CS	62.4128	508701	15093.7	TPL	62.411	501085	14028.7	PSBW	62.4122	495318	14257.3	bZIP53	62.4122	572863	15132.8	PSB7	62.4122	547372	13897
GoIS2	67.2998	443324	13043.5	P5CS	62.715	502263	14943.9	TPL	62.713	496574	14007.6	PSBW	62.7143	490273	14262.1	bZIP53	62.7146	568450	15346.8	PSB7	62.7145	543763	14179
GoIS2	67.6042	438070	13085.6	P5CS	63.0172	498373	14799.8	TPL	63.0149	491627	13998.5	PSBW	63.0164	486053	14254.5	bZIP53	63.0169	563525	15499.6	PSB7	63.0169	539166	14424.9
GoIS2	67.9085	434993	13129.6	P5CS	63.3194	493272	14673.1	TPL	63.3169	486681	13985.5	PSBW	63.3185	483032	14237.5	bZIP53	63.3193	557577	15567.8	PSB7	63.3193	534639	14626.1
GoIS2	68.2128	430852	13170.8	P5CS	63.6215	491160	14564.3	TPL	63.6189	484015	13953	PSBW	63.6206	476950	14206.2	bZIP53	63.6217	553597	15550.3	PSB7	63.6216	530303	14779.7
GoIS2	68.5172	426182	13207.2	P5CS	63.9237	484693	14457	TPL	63.9209	479481	13893.8	PSBW	63.9227	473595	14148.8	bZIP53	63.9241	548093	15471.2	PSB7	63.924	525283	14888.6
GoIS2	68.8215	422760	13239.8	P5CS	64.2259	481427	14327.1	TPL	64.2228	473149	13814.9	PSBW	64.2248	468220	14054.5	bZIP53	64.2265	543462	15369.4	PSB7	64.2264	520949	14958.8
GoIS2	69.1258	417331	13272.6	P5CS	64.5281	476256	14161.4	TPL	64.5248	469444	13734.8	PSBW	64.5269	463094	13921.6	bZIP53	64.5289	538162	15282.9	PSB7	64.5288	516094	14996.1
GoIS2	69.4302	413917	13310.1	P5CS	64.8303	470772	13972.5	TPL	64.8268	465551	13672.6	PSBW	64.829	459379	13759.6	bZIP53	64.8313	534610	15234.4	PSB7	64.8311	511761	15003.2
GoIS2	69.7345	410183	13351.2	P5CS	65.1324	467407	13797	TPL	65.1288	462418	13634.8	PSBW	65.1311	454269	13583.6	bZIP53	65.1337	529984	15225.5	PSB7	65.1335	506873	14979.9
GoIS2	70.0388	405952	13385.5	P5CS	65.4346	463870	13677.4	TPL	65.4307	456994	13612.4	PSBW	65.4332	450246	13408.3	bZIP53	65.4361	524541	15239.8	PSB7	65.4359	502254	14923.7
GoIS2	70.3432	402469	13395.1	P5CS	65.7368	460041	13638.6	TPL	65.7327	453433	13589.3	PSBW	65.7353	446784	13244	bZIP53	65.7385	519991	15251.9	PSB7	65.7382	497834	14833.7
GoIS2	70.6475	396528	13364.6	P5CS	66.039	455906	13673.7	TPL	66.0347	447098	13556.1	PSBW	66.0374	441531	13097	bZIP53	66.0409	515425	15236	PSB7	66.0406	493076	14713.5
GoIS2	70.9518	392573	13292.2	P5CS	66.3411	451343	13747.1	TPL	66.3367	443570	13515.2	PSBW	66.3395	438390	12973	bZIP53	66.3433	510837	15175	PSB7	66.343	488183	14574.2
GoIS2	71.2562	389019	13193.4	P5CS	66.6433	448383	13811	TPL	66.6386	439780	13473.9	PSBW	66.6416	433955	12877.6	bZIP53	66.6457	505344	15066.1	PSB7	66.6454	483916	14432.2
GoIS2	71.5605	385064	13094.5	P5CS	66.9455	442529	13825.8	TPL	66.9406	436946	13433.4	PSBW	66.9437	430360	12815.9	bZIP53	66.9481	500521	14924	PSB7	66.9477	479477	14306
GoIS2	71.8648	380698	13019.6	P5CS	67.2477	438607	13773.7	TPL	67.2426	430566	13384.8	PSBW	67.2459	426461	12790	bZIP53	67.2505	495895	14778.8	PSB7	67.2501	474821	14211.5
GoIS2	72.1692	377604	12980.9	P5CS	67.5499	434491	13661.1	TPL	67.5446	427023	13316.3	PSBW	67.548	421667	12797.9	bZIP53	67.5529	491672	14666.1	PSB7	67.5525	471173	14157
GoIS2	72.4735	372782	12980.9	P5CS	67.852	429961	13511	TPL	67.8465	422850	13224.5	PSBW	67.8501	418169	12832.3	bZIP53	67.8553	486266	14611.5	PSB7	67.8548	465963	14140.8
GoIS2	72.7778	368923	13013.3	P5CS	68.1542	427281	13354.4	TPL	68.1485	418085	13119.1	PSBW	68.1522	414505	12878.6	bZIP53	68.1577	483159	14618.4	PSB7	68.1572	462160	14152.1
GoIS2	73.0822	364758	13067.7	P5CS	68.4564	421412	13219.9	TPL	68.4505	414799	13019.5	PSBW	68.4543	410633	12915.7	bZIP53	68.4601	479351	14664.7	PSB7	68.4596	458151	14173.6
GoIS2	73.3865	360367	13136	P5CS	68.7586	418323	13129	TPL	68.7525	410437	12945	PSBW	68.7564	405595	12920.3	bZIP53	68.7625	472629	14714.6	PSB7	68.7619	453427	14186.7
GoIS2	73.6909	357031	13206.8	P5CS	69.0608	414438	13089.8	TPL	69.0544	406477	12908	PSBW	69.0585	402242	12876.4	bZIP53	69.0648	469386	14735	PSB7	69.0643	449028	14176.9
GoIS2	73.9952	352717	13264	P5CS	69.3629	411092	13094	TPL	69.3564	403222	12911.4	PSBW	69.3606	397867	12785.3	bZIP53	69.3672	463760	14711.9	PSB7	69.3667	444278	14136.8
GoIS2	74.2995	347443	13289.6	P5CS	69.6651	406617	13118.4	TPL	69.6584	397973	12950.3	PSBW	69.6627	394080	12669.5	bZIP53	69.6696	460194	14652.1	PSB7	69.6691	441330	14067.1
GoIS2	74.6039	343442	13269.5	P5CS	69.9673	403153	13133.4	TPL	69.9604	394667	13012.9	PSBW	69.9648	389778	12563.6	bZIP53	69.972	455332	14577	PSB7	69.9714	435828	13974.3
GoIS2	74.9082	340327	13199.7	P5CS	70.2695	397705	13115.7	TPL	70.2623	391271	13081.5	PSBW	70.2669	386833	12497.4	bZIP53	70.2744	450701	14509.4	PSB7	70.2738	431810	13869
GoIS2	75.2125	335230	13090.2	P5CS	70.5716	394534	13056.1	TPL	70.5643	387030	13132.8	PSBW	70.569	383803	12477.6	bZIP53	70.5768	447086	14462.7	PSB7	70.5762	427746	13762.9
GoIS2	75.5169	330260	12960.8	P5CS	70.8738	390233	12961.6	TPL	70.8663	381936	13144.2	PSBW	70.8711	379535	12482.2	bZIP53	70.8792	441348	14435.8	PSB7	70.8785	423312	13666.9
GoIS2	75.8212	327650	12834.5	P5CS	71.176	386606	12848.5	TPL	71.1683	378514	13102	PSBW	71.1732	375078	12471.6	bZIP53	71.1816	437242	14413.7	PSB7	71.1809	418870	13587.2
GoIS2	76.1255	323627	12748.5	P5CS	71.4782	382640	12734.1	TPL	71.4702	373627	13008	PSBW	71.4753	370465	12414.5	bZIP53	71.484	433370	14373.8	PSB7	71.4833	415185	13526.5
GoIS2	76.4299	319684	12714.9	P5CS	71.7804	378339	12632.4	TPL	71.7722	369945	12880.3	PSBW	71.7775	367809	12314.8	bZIP53	71.7864	427574	14299	PSB7	71.7857	410789	13486.4
GoIS2	76.7342	316167	12726.2	P5CS	72.0825	375469	12553	TPL	72.0742	365656	12746.9	PSBW	72.0796	362847	12186.5	bZIP53	72.0888	422925	14188.9	PSB7	72.088	405669	13465.6
GoIS2	77.0385	311696	12760.9	P5CS	72.3847	370981	12502.2	TPL	72.3762	361979	12632.8	PSBW	72.3817	359406	12067.4	bZIP53	72.3912	418881	14064.3	PSB7	72.3904	402839	13462.4
GoIS2	77.3429	307773	12795.7	P5CS	72.6869	366870	12483.7	TPL	72.6781	358223	12555.4	PSBW	72.6838	355971	11993.6	bZIP53	72.6936	414564	13962.3	PSB7	72.6928	398304	13472.2
GoIS2	77.6472	303275	12816.6	P5CS	72.9891	363896	12494.3	TPL	72.9801	354386	12524.3	PSBW	72.9859	353684	11981.6	bZIP53	72.996	411339	13918.5	PSB7	72.9951	394756	13484.3
GoIS2	77.9515	300229	12824	P5CS	73.2912	360669	12522.5	TPL	73.2821	349432	12529.6	PSBW	73.288	349103	12022.4	bZIP53	73.2984	407696	13949.2	PSB7	73.2975	390579	13483.1
GoIS2	78.2559	296204	12830.8	P5CS	73.5934	356003	12551.4	TPL	73.5841	347246	12552.4	PSBW	73.5901	344777	12089.8	bZIP53	73.6008	401922	14043.1	PSB7	73.5999	385437	13454.5
GoIS2	78.5602	291674	12857.7	P5CS	73.8956	352301	12565.2	TPL	73.886	341846	12571.7	PSBW	73.8922	340981	12157.6	bZIP53	73.9032	398378	14166.1	PSB7	73.9022	382072	13394
GoIS2	78.8645	287686	12931	P5CS	74.1978	348264	12556.7	TPL	74.188	338800	12571.2	PSBW	74.1943	337444	12215.4	bZIP53	74.2056	393699	14275.5	PSB7	74.2046	378063	13311.9
GoIS2	79.1689	284276	13073.9	P5CS	74.5	344480	12528.9	TPL	74.49	333857	12544.3	PSBW	74.4964	334009	12278.6	bZIP53	74.5079	388936	14335.3	PSB7	74.507	373628	13231.6
GoIS2	79.4732	280382	13317	P5CS	74.8021	340934	12490.9	TPL	74.792	329884	12495	PSBW	74.7985	330156	12393.8	bZIP53	74.8103	384431	14327.9	PSB7	74.8094	369744	13180.4
GoIS2	79.7775	275828	13712.7	P5CS	75.1043	337729	12450.5	TPL	75.0939	326873	12432.9	PSBW	75.1006	325786	12687.5	bZIP53	75.1127	379292	14259	PSB7	75.1117	365635	13178.4
GoIS2	80.0819	271053	14331.9	P5CS	75.4065	332480	12409.5	TPL	75.3959	323891	12367.4	PSBW	75.4027	322361	13319.4	bZIP53	75.4151	375420	14156.8	PSB7	75.4141	362850	13227.5
GoIS2	80.3862	268606	15291.2	P5CS	75.7087	329084	12362.6	TPL	75.6979	318098	12304.6	PSBW	75.7048	317839	14531.4	bZIP53	75.7175	370717	14062.6	PSB7	75.7165	357795	13308.1
GoIS2	80.6906	262437	16782.9	P5CS	76.0108	327138	12302.3	TPL	75.9999	314279	12248	PSBW	76.0069	315164	16657.9	bZIP53	76.0199	367649	14015.7	PSB7	76.0188	353285	13385.6
GoIS2	80.9949	257785	19100.7	P5CS	76.313	321444	12224.9	TPL	76.3018	311971	12200	PSBW	76.3091	311429	20102.1	bZIP53	76.3223	363137	14038	PSB7	76.3212	349992	13424.6
GoIS2	81.2992	251713	22630.5	P5CS	76.6152	316869	12135	TPL	76.6038	307456	12160.9	PSBW	76.6112	304782	25286	bZIP53	76.6247	358768	14126.9	PSB7	76.6236	344742	13406
GoIS2	81.6036	246357	27773.1	P5CS	76.9174	314270	12043.9	TPL	76.9058	304009	12125.4	PSBW	76.9133	299343	32556.4	bZIP53	76.9271	353994	14259.6	PSB7	76.9259	340039	13336.1
GoIS2	81.9079	240152	34776.2	P5CS	77.2196	311267	11964.8	TPL	77.2078	299166	12083	PSBW	77.2154	290956	42044.9	bZIP53	77.2295	349453	14407.8	PSB7	77.2283	338124	13243.1
GoIS2	82.2122	231182	43506.1	P5CS	77.5217	307275	11913.2	TPL	77.5097	296161	12021.9	PSBW	77.5175	279788	53505	bZIP53	77.5319	345603	14551.1	PSB7	77.5307	333487	13163.4
GoIS2	82.5166	219586	53251.5	P5CS	77.8239	302761	11917.3	TPL	77.8117	292391	11934.8	PSBW	77.8196	262121	66186.3	bZIP53	77.8343	340521	14689.7	PSB7	77.8331	329256	13125.1
GoIS2	82.8209	196710	62690.3	P5CS	78.1261	298306	12039.1	TPL	78.1137	288926	11822.5	PSBW	78.1217	238985	78825.8	bZIP53	78.1367	335700	14856.7	PSB7	78.1354	326088	13139.1
GoIS2	83.1252	161488	70111.5	P5CS	78.4283	296126	12398.5	TPL	78.4157	285185	11693	PSBW	78.4238	203094	89807.2	bZIP53	78.4391	331544	15123.1	PSB7	78.4378	321538	13200.8
GoIS2	83.4296	121635	73871.9	P5CS	78.7305	293176	13189.9	TPL	78.7176	281963	11560	PSBW	78.7259	169216	97474.8	bZIP53	78.7415	327615	15604.9	PSB7	78.7402	317739	13298.8
GoIS2	83.7339	82669	72930.3	P5CS	79.0326	288693	14718.7	TPL	79.0196	278213	11439.1	PSBW	79.028	134614	100515	bZIP53	79.0439	322527	16473.8	PSB7	79.0425	312906	13423.2
GoIS2	84.0382	51054.9	67226.7	P5CS	79.3348	285680	17413.5	TPL	79.3216	274733	11343.9	PSBW	79.3301	98077.4	98278.5	bZIP53	79.3463	318696	17973.9	PSB7	79.3449	310732	13568.4
GoIS2	84.3426	32212.4	57728.4	P5CS	79.637	280130	21801.7	TPL	79.6236	272439	11281	PSBW	79.6322	72534.6	90950.3	bZIP53	79.6487	312946	20440.3	PSB7	79.6473	304982	13727
GoIS2	84.6469	25581.8	46116	P5CS	79.9392	276293	28405.4	TPL	79.9255	268685	11248.1	PSBW	79.9343	49295.5	79509.4	bZIP53	79.9511	307923	24302.8	PSB7	79.9497	301607	13897
GoIS2	84.9512	24623.6	34255.6	P5CS	80.2413	271270	37528.1	TPL	80.2275	263854	11238.4	PSBW	80.2364	34239.1	65506	bZIP53	80.2534	300864	30041.2	PSB7	80.252	296619	14074.5
GoIS2	85.2556	23173.5	23685.1	P5CS	80.5435	264893	48972.3	TPL	80.5295	261750	11251.9	PSBW	80.5385	28452.8	50713.8	bZIP53	80.5558	291761	38056	PSB7	80.5544	292232	14254.1
GoIS2	85.5599	23242.9	15306.6	P5CS	80.8457	250667	61809.6	TPL	80.8315	257754	11311.7	PSBW	80.8407	26238.3	36758.4	bZIP53	80.8582	282939	48444.9	PSB7	80.8568	288310	14431.8
GoIS2	85.8642	24234.8	8985.53	P5CS	81.1479	228602	74358.2	TPL	81.1334	254598	11483.2	PSBW	81.1428	25310.4	24819.5	bZIP53	81.1606	267814	60739.4	PSB7	81.1591	283028	14605.3
GoIS2	86.1686	23782.5	4789.67	P5CS	81.4501	190251	84470.8	TPL	81.4354	250735	11894.5	PSBW	81.4449	24544.3	15487.7	bZIP53	81.463	243428	73727.3	PSB7	81.4615	278898	14772.3
GoIS2	86.4729	23237.4	2365.99	P5CS	81.7522	142202	90092.8	TPL	81.7374	247720	12750.5	PSBW	81.747	23995.5	9350.21	bZIP53	81.7654	205783	85512.3	PSB7	81.7639	274634	14932.8
GoIS2	86.7772	22384.1	1097.42	P5CS	82.0544	102471	89895.3	TPL	82.0394	244396	14261.2	PSBW	82.0491	23387.7	5602.78	bZIP53	82.0678	157806	93890.4	PSB7	82.0663	269422	15095.5
GoIS2	87.0816	22772.2	482.218	P5CS	82.3566	64669.1	83722.1	TPL	82.3413	241585	16844.4	PSBW	82.3512	24328.5	3306.19	bZIP53	82.3702	111992	96968.4	PSB7	82.3686	264984	15295.1
GoIS2	87.3859	23172.6	184.885	P5CS	82.6588	40622	72652.6	TPL	82.6433	237027	20893.4	PSBW	82.6533	22067.3	1985	bZIP53	82.6726	74308.8	93793.3	PSB7	82.671	261252	15615.6
GoIS2	87.6902	22076.1	20.627	P5CS	82.961	26745.1	58656.3	TPL	82.9453	231601	26711.7	PSBW	82.9554	22577	1253.99	bZIP53	82.975	47684	84712.1	PSB7	82.9734	255523	16219.9
GoIS2	87.9946	22270.3	-88.4199	P5CS	83.2631	24114.6	43993	TPL	83.2473	226764	34336.2	PSBW	83.2575	22479.2	849.23	bZIP53	83.2774	33959.8	71287.9	PSB7	83.2757	251104	17374.7
GoIS2	88.2989	21996.1	-159.005	P5CS	83.5653	24088.2	30605.6	TPL	83.5492	216893	43349.6	PSBW	83.5596	22210.5	614.56	bZIP53	83.5798	30922	55805	PSB7	83.5781	247293	19451.3
GoIS2	88.6032	22772	-184.116	P5CS	83.8675	22705.1	19720.8	TPL	83.8512	201378	52780.1	PSBW	83.8617	21632.3	468.39	bZIP53	83.8822	29347.5	40586.1	PSB7	83.8805	243136	22882.2
GoIS2	88.9076	22903	-159.942	P5CS	84.1697	23655.6	11745	TPL	84.1532	175798	61189.2	PSBW	84.1638	22305.7	370.178	bZIP53	84.1846	30026.1	27400.7	PSB7	84.1828	237020	28058.5
GoIS2	89.2119	22728.3	-100.515	P5CS	84.4718	23733.3	6404.9	TPL	84.4552	138812	66990.5	PSBW	84.4659	21176.3	296.985	bZIP53	84.487	28821.7	17168.1	PSB7	84.4852	230089	35173.7
GoIS2	89.5163	21303.4	-36.9844	P5CS	84.774	22558.8	3189.49	TPL	84.7571	100973	68914.1	PSBW	84.768	21958.5	232.547	bZIP53	84.7894	28847.9	10070.9	PSB7	84.7876	219234	44049.2
GoIS2	89.8206	21582.1	-3.34863	P5CS	85.0762	22805.7	1427.9	TPL	85.0591	69350.4	66432.1	PSBW	85.0701	20867.7	165.69	bZIP53	85.0918	28665	5577.86	PSB7	85.09	201032	53998.3
GoIS2	90.1249	21321.3	-18.3262	P5CS	85.3784	23181.7	553.762	TPL	85.3611	46018.6	59946	PSBW	85.3723	20931.1	92.6484	bZIP53	85.3942	28614.9	2958.22	PSB7	85.3923	167213	63799.9
GoIS2	90.4293	21593.7	-75.5566	P5CS	85.6806	22286.4	171.07	TPL	85.6631	32022.8	50645.9	PSBW	85.6744	21164.4	18.2256	bZIP53	85.6966	27844.2	1551.95	PSB7	85.6947	125865	71843.2
GoIS2	90.7336	21137.8	-148.12	P5CS	85.9827	23649.6	37.9111	TPL	85.965	26545.2	40113.8	PSBW	85.9765	21231.2	-46.5625	bZIP53	85.999	28221.3	849.964	PSB7	85.9971	80989.9	76465.1
GoIS2	91.0379	21815.8	-203.525	P5CS	86.2849	22230.4	17.3271	TPL	86.267	24892.8	29857.4	PSBW	86.2786	20760.5	-89.4629	bZIP53	86.3013	27879.3	521.344	PSB7	86.2994	47988	76424.8
GoIS2	91.3423	20829.3	-220.207	P5CS	86.5871	22183.9	32.2393	TPL	86.569	24279.5	20963.9	PSBW	86.5807	21370.3	-101.948	bZIP53	86.6037	27990.8	380.098	PSB7	86.6018	29657.9	71354.5
GoIS2	91.6466	22348.3	-197.132	P5CS	86.8893	21781.6	38.9082	TPL	86.871	23530.2	13968.3	PSBW	86.8828	20455.8	-82.4141	bZIP53	86.9061	27628.3	333.767	PSB7	86.9042	23595.8	61972
GoIS2	91.9509	21137.7	-152.509	P5CS	87.1915	22359.3	15.998	TPL	87.1729	22842	8648.15	PSBW	87.1849	21274.8	-37.9707	bZIP53	87.2085	27431.1	339.027	PSB7	87.2066	21744.7	49908.6
GoIS2	92.2553	20456.4	-112.834	P5CS	87.4936	21491.2	-39.5098	TPL	87.4749	22506.9	5029.23	PSBW	87.487	20753	14.9336	bZIP53	87.5109	27497.7	372.502	PSB7	87.5089	21178.6	37195.5
GoIS2	92.5596	20277.7	-98.5059	P5CS	87.7958	21962.5	-115.648	TPL	87.7769	23279.9	2773.96	PSBW	87.7891	20889.3	52.8799	bZIP53	87.8133	27661.9	415.729	PSB7	87.8113	20725.7	25640.6
GoIS2	92.8639	21317.9	-114.8	P5CS	88.098	20948	-190.346	TPL	88.0789	22994	1458.13	PSBW	88.0912	19263.4	53.2334	bZIP53	88.1157	26244.4	450.69	PSB7	88.1137	21014.1	16379.8
GoIS2	93.1683	20158	-153.277	P5CS	88.4002	22359.1	-238.792	TPL	88.3808	22326	742.526	PSBW	88.3933	19885.9	6.1416	bZIP53	88.4181	26357.7	462.269	PSB7	88.416	20414.1	9612.02
GoIS2	93.4726	21333.6	-200.932	P5CS	88.7023	21720.9	-243.118	TPL	88.6828	22067.9	392.663	PSBW	88.6954	20534.9	-76.3516	bZIP53	88.7205	26868.6	443.373	PSB7	88.7184	20923.8	5195.92
GoIS2	93.7769	19810.6	-248.86	P5CS	89.0045	22407.5	-201.42	TPL	88.9848	23123.8	261.612	PSBW	88.9975	20128.6	-162.483	bZIP53	89.0229	25869.3	397.897	PSB7	89.0208	20350.9	2631.92
GoIS2	94.0813	20361	-294.388	P5CS	89.3067	21272.4	-130.623	TPL	89.2868	23366.5	257.656	PSBW	89.2996	20862.8	-215.833	bZIP53	89.3253	26585	338.604	PSB7	89.3232	19425.2	1280.11
GoIS2	94.3856	20932.5	-337.664	P5CS	89.6089	20752.9	-60.1846	TPL	89.5887	22171.6	314.926	PSBW	89.6017	20886.2	-214.781	bZIP53	89.6277	26054	281.034	PSB7	89.6255	19961.6	631.066
GoIS2	94.6899	20132.9	-378.071	P5CS	89.9111	21513	-19.6465	TPL	89.8907	21243.3	378.632	PSBW	89.9038	19692.8	-163.344	bZIP53	89.9301	25881.9	237.457	PSB7	89.9279	20562.8	351.41
GoIS2	59.9958	574441	11275.4	P5CS	90.2132	21219.4	-27.2852	TPL	90.1927	22222.7	406.28	PSBW	90.206	20213.5	-86.3359	bZIP53	90.2325	25835.9	213.973	PSB7	90.2303	19808.2	253.443
GoIS2	60.3001	572928	11505.2	P5CS	90.5154	20039.7	-84.8447	TPL	90.4947	21148.5	376.437	PSBW	90.5081	19469.2	-13.2197	bZIP53	90.5349	26190.1	210.554	PSB7	90.5326	19598	239.455
GoIS2	60.6045	569347	11756.8	P5CS	90.8176	21048.7	-178.612	TPL	90.7966	20741	293.204	PSBW	90.8102	20061.8	37.5928	bZIP53	90.8373	25505.9	222.184	PSB7	90.835	18917.6	255.54
GoIS2	60.9088	565385	12036.5	P5CS	91.1198	20638.8	-284.354	TPL	91.0986	22063	180.361	PSBW	91.1123	19706.3	64.2178	bZIP53	91.1397	25358.4	240.158	PSB7	91.1374	18945.2	267.476
GoIS2	61.2131	562415	12347.7	P5CS	91.422	21274.2	-374.718	TPL	91.4006	20939.5	67.6113	PSBW	91.4144	19776.8	75.5947	bZIP53	91.4421	25538.5	254.222	PSB7	91.4397	19518.2	254.227
GoIS2	61.5175	559693	12681.2	P5CS	91.7241	21095.6	-428.093	TPL	91.7026	21707.8	-23.2061	PSBW	91.7165	19040.8	81.3057	bZIP53	91.7445	24823.8	256.27	PSB7	91.7421	18424.2	208.447
GoIS2	61.8218	555958	13009.5	P5CS	92.0263	21099.8	-436.202	TPL	92.0045	21160.5	-84.8877	PSBW	92.0186	19851.4	84.9131	bZIP53	92.0468	25208.4	244.178	PSB7	92.0445	18386.6	136.688
GoIS2	62.1261	551440	13296.2	P5CS	92.3285	21086.7	-406.371	TPL	92.3065	21698	-122.455	PSBW	92.3207	19046.6	84.333	bZIP53	92.3492	24805.9	223.171	PSB7	92.3468	18186.6	57.2217
GoIS2	62.4305	546914	13513.6	P5CS	92.6307	20495.2	-356.325	TPL	92.6085	20558	-144.801	PSBW	92.6228	18644.5	77.1602	bZIP53	92.6516	25161.2	203.239	PSB7	92.6492	19585.7	-5.32422
GoIS2	62.7348	542576	13658.2	P5CS	92.9328	21213.5	-304.257	TPL	92.9105	21453.9	-156.948	PSBW	92.9249	19167.2	65.6553	bZIP53	92.954	24919	193.772	PSB7	92.9516	18572	-29.0518
GoIS2	63.0391	538002	13751.2	P5CS	93.235	20069.1	-260.381	TPL	93.2124	21745.8	-158.394	PSBW	93.227	18647.1	57.04	bZIP53	93.2564	24500.9	198.719	PSB7	93.254	18718	-5.45605
GoIS2	63.3435	533427	13821.7	P5CS	93.5372	21036.2	-225.23	TPL	93.5144	21051.6	-148.266	PSBW	93.5291	19896.7	58.5723	bZIP53	93.5588	24433.8	215.328	PSB7	93.5563	18068.3	54.6055
GoIS2	63.6478	531753	13895.6	P5CS	93.8394	21198.2	-195.041	TPL	93.8164	21829.4	-132.101	PSBW	93.8312	18072.6	71.5244	bZIP53	93.8612	24475.5	236.829	PSB7	93.8587	17896.5	125.198
GoIS2	63.9521	524817	13983.7	P5CS	94.1416	20018.4	-169.071	TPL	94.1184	20710.6	-123.692	PSBW	94.1333	18219.4	89.4082	bZIP53	94.1636	24229.1	256.717	PSB7	94.1611	17490.9	178.521
GoIS2	64.2565	521772	14079.3	P5CS	94.4437	20690.4	-152.433	TPL	94.4203	20970	-139.27	PSBW	94.4354	18794.8	102.417	bZIP53	94.466	24358.9	271.646	PSB7	94.4634	18069.2	198.682
GoIS2	64.5608	516319	14168.4	P5CS	94.7459	19486.1	-152.156	TPL	94.7223	20523.1	-188.041	PSBW	94.7375	18178.5	104.245	bZIP53	94.7684	23894.3	281.647	PSB7	94.7658	17671.6	187.176
GoIS2	64.8652	512801	14237.6	P5CS	59.9954	536186	12053.1	TPL	59.9952	529898	13346.8	PSBW	59.9953	522585	6151.68	bZIP53	59.993	505183	9855.91	PSB7	59.9944	553708	11207.5
GoIS2	65.1695	506552	14279.2	P5CS	60.2976	533104	12212.5	TPL	60.2972	527286	13358	PSBW	60.2974	520354	6565.05	bZIP53	60.2954	503547	10107.1	PSB7	60.2969	552250	11441.4
GoIS2	65.4738	503341	14291.1	P5CS	60.5998	529531	12356.3	TPL	60.5991	524003	13413	PSBW	60.5995	520661	7033.99	bZIP53	60.5978	502268	10389.8	PSB7	60.5994	549071	11718.7
GoIS2	65.7782	497573	14277.5	P5CS	60.9019	526034	12468.2	TPL	60.9011	520946	13513.5	PSBW	60.9016	518059	7589.54	bZIP53	60.9002	497714	10688.1	PSB7	60.902	546000	12027.8
GoIS2	66.0825	493796	14247.6	P5CS	61.2041	522170	12553.7	TPL	61.2031	517665	13647.9	PSBW	61.2037	515938	8240.06	bZIP53	61.2026	496127	10980.4	PSB7	61.2045	543128	12347.2
GoIS2	66.3868	488937	14215.3	P5CS	61.5063	518450	12628.5	TPL	61.5051	513495	13791.6	PSBW	61.5058	514235	8964.75	bZIP53	61.505	492547	11247	PSB7	61.507	539348	12651.7
GoIS2	66.6912	483435	14194.7	P5CS	61.8085	514193	12709.5	TPL	61.807	509389	13914.2	PSBW	61.8079	511078	9720.07	bZIP53	61.8074	489344	11477.4	PSB7	61.8095	535427	12919.7
GoIS2	66.9955	479378	14193.3	P5CS	62.1106	510548	12804.5	TPL	62.109	504518	13989.7	PSBW	62.11	508030	10455.7	bZIP53	62.1098	484307	11673	PSB7	62.1121	531166	13141.2
GoIS2	67.2998	477293	14207.1	P5CS	62.4128	506902	12902.9	TPL	62.411	500104	14005.5	PSBW	62.4122	503863	11129.7	bZIP53	62.4122	481790	11842.3	PSB7	62.4146	526839	13317.1
GoIS2	67.6042	470495	14221.6	P5CS	62.715	502340	12984.4	TPL	62.713	495797	13964.9	PSBW	62.7143	500470	11716.2	bZIP53	62.7146	478120	11994.3	PSB7	62.7171	522708	13457.2
GoIS2	67.9085	465646	14220.2	P5CS	63.0172	497654	13033.9	TPL	63.0149	490913	13883.4	PSBW	63.0164	496073	12202.4	bZIP53	63.0169	474817	12132.7	PSB7	63.0196	519510	13570.4
GoIS2	68.2128	461569	14194.3	P5CS	63.3194	493527	13052	TPL	63.3169	486786	13781.2	PSBW	63.3185	493119	12646.7	bZIP53	63.3193	470380	12255.3	PSB7	63.3222	514448	13661.9
GoIS2	68.5172	457678	14145.9	P5CS	63.6215	489557	13054.9	TPL	63.6189	483344	13677.1	PSBW	63.6206	488621	12977.1	bZIP53	63.6217	466180	12368.7	PSB7	63.6247	510479	13735.7
GoIS2	68.8215	452990	14085.1	P5CS	63.9237	485515	13061.6	TPL	63.9209	478231	13584.5	PSBW	63.9227	482514	13194.7	bZIP53	63.9241	463143	12476.2	PSB7	63.9272	506097	13798.6
GoIS2	69.1258	448104	14024.3	P5CS	64.2259	481783	13079.8	TPL	64.2228	473890	13511.1	PSBW	64.2248	478900	13319.7	bZIP53	64.2265	458642	12581.4	PSB7	64.2297	501532	13860.8
GoIS2	69.4302	444337	13974.5	P5CS	64.5281	477721	13098.6	TPL	64.5248	471669	13459.2	PSBW	64.5269	475025	13376.9	bZIP53	64.5289	455015	12683.4	PSB7	64.5322	496842	13929.2
GoIS2	69.7345	440031	13944.4	P5CS	64.8303	473625	13093.6	TPL	64.8268	465533	13426.4	PSBW	64.829	469643	13387.5	bZIP53	64.8313	450340	12774.6	PSB7	64.8348	493595	14001
GoIS2	70.0388	435556	13939.3	P5CS	65.1324	468991	13042.2	TPL	65.1288	462069	13406	PSBW	65.1311	465807	13363.4	bZIP53	65.1337	447509	12841.2	PSB7	65.1373	489424	14061.3
GoIS2	70.3432	431251	13958.6	P5CS	65.4346	464752	12937.5	TPL	65.4307	457554	13387.5	PSBW	65.4332	460580	13308.8	bZIP53	65.4361	442545	12868.4	PSB7	65.4398	484204	14091.1
GoIS2	70.6475	427842	13994.8	P5CS	65.7368	460478	12796.3	TPL	65.7327	454975	13359.1	PSBW	65.7353	456999	13226.8	bZIP53	65.7385	438080	12846.9	PSB7	65.7423	479495	14080
GoIS2	70.9518	423489	14035.4	P5CS	66.039	457562	12653.2	TPL	66.0347	448540	13313.5	PSBW	66.0374	452897	13125.7	bZIP53	66.0409	434693	12777.2	PSB7	66.0449	474634	14031.7
GoIS2	71.2562	416665	14067.1	P5CS	66.3411	452509	12547	TPL	66.3367	444308	13251.9	PSBW	66.3395	448382	13021.2	bZIP53	66.3433	430082	12671.9	PSB7	66.3474	471700	13961.3
GoIS2	71.5605	415002	14079.7	P5CS	66.6433	449164	12504.3	TPL	66.6386	442141	13185.2	PSBW	66.6416	444053	12934.1	bZIP53	66.6457	425829	12552.1	PSB7	66.6499	466344	13885.7
GoIS2	71.8648	409302	14065.5	P5CS	66.9455	446749	12526.7	TPL	66.9406	436516	13129.2	PSBW	66.9437	440689	12882.1	bZIP53	66.9481	422481	12443.1	PSB7	66.9524	462191	13815.3
GoIS2	72.1692	405887	14018.7	P5CS	67.2477	441792	12591.8	TPL	67.2426	432398	13095.9	PSBW	67.2459	436594	12871.7	bZIP53	67.2505	418057	12366.5	PSB7	67.255	457680	13751.5
GoIS2	72.4735	400534	13938.8	P5CS	67.5499	437677	12663.4	TPL	67.5446	430088	13088.4	PSBW	67.548	432399	12894.5	bZIP53	67.5529	414377	12333.3	PSB7	67.5575	453819	13689.4
GoIS2	72.7778	396208	13835.9	P5CS	67.852	434647	12709.8	TPL	67.8465	424950	13099.7	PSBW	67.8501	428116	12930.4	bZIP53	67.8553	410527	12338.5	PSB7	67.86	448487	13621.8
GoIS2	73.0822	391378	13729.5	P5CS	68.1542	429438	12720.5	TPL	68.1485	420713	13117.4	PSBW	68.1522	423854	12956.9	bZIP53	68.1577	407137	12361.5	PSB7	68.1625	445688	13543.2
GoIS2	73.3865	387753	13655.1	P5CS	68.4564	424668	12707.8	TPL	68.4505	416860	13129.4	PSBW	68.4543	420271	12959.6	bZIP53	68.4601	403248	12372.9	PSB7	68.465	440456	13453.3
GoIS2	73.6909	384406	13646.4	P5CS	68.7586	421528	12695.6	TPL	68.7525	412602	13127.6	PSBW	68.7564	414976	12937	bZIP53	68.7625	398156	12348.1	PSB7	68.7676	435977	13358.1
GoIS2	73.9952	379779	13711.1	P5CS	69.0608	419843	12701.2	TPL	69.0544	408780	13107.8	PSBW	69.0585	412142	12899.2	bZIP53	69.0648	394651	12278.5	PSB7	69.0701	432965	13268
GoIS2	74.2995	375121	13825.2	P5CS	69.3629	413278	12725.5	TPL	69.3564	404713	13069	PSBW	69.3606	407593	12862.3	bZIP53	69.3672	391236	12176.4	PSB7	69.3726	428125	13192.8
GoIS2	74.6039	370903	13942.6	P5CS	69.6651	409949	12755.9	TPL	69.6584	400687	13013.9	PSBW	69.6627	403760	12841.7	bZIP53	69.6696	387242	12066.9	PSB7	69.6751	424849	13137.9
GoIS2	74.9082	366810	14023.4	P5CS	69.9673	406375	12777.5	TPL	69.9604	396688	12950.8	PSBW	69.9648	400440	12847.4	bZIP53	69.972	383331	11978.5	PSB7	69.9777	421024	13103.9
GoIS2	75.2125	362234	14033	P5CS	70.2695	401678	12781.3	TPL	70.2623	392607	12894.2	PSBW	70.2669	394662	12881.7	bZIP53	70.2744	380314	11933.2	PSB7	70.2802	415650	13090.6
GoIS2	75.5169	355935	13962.3	P5CS	70.5716	397724	12764.1	TPL	70.5643	388711	12859.9	PSBW	70.569	393076	12937.3	bZIP53	70.5768	376523	11931.2	PSB7	70.5827	411988	13099.3
GoIS2	75.8212	352463	13832.5	P5CS	70.8738	394176	12722.7	TPL	70.8663	385572	12857.2	PSBW	70.8711	387885	12995.9	bZIP53	70.8792	373026	11958	PSB7	70.8852	408615	13131
GoIS2	76.1255	348759	13679.4	P5CS	71.176	391015	12651.1	TPL	71.1683	381724	12882.7	PSBW	71.1732	383607	13028.9	bZIP53	71.1816	367541	11993.2	PSB7	71.1878	403806	13180.8
GoIS2	76.4299	344935	13558	P5CS	71.4782	385215	12547.2	TPL	71.4702	377241	12919	PSBW	71.4753	379573	13003.3	bZIP53	71.484	364714	12022	PSB7	71.4903	400130	13233.8
GoIS2	76.7342	340235	13506.2	P5CS	71.7804	381807	12428.2	TPL	71.7722	373214	12941.9	PSBW	71.7775	375971	12895.8	bZIP53	71.7864	361194	12039.6	PSB7	71.7928	395036	13268.8
GoIS2	77.0385	337159	13526.2	P5CS	72.0825	378012	12318.9	TPL	72.0742	368793	12931.2	PSBW	72.0796	370832	12708.7	bZIP53	72.0888	355898	12049.2	PSB7	72.0953	390813	13266.9
GoIS2	77.3429	333301	13591.8	P5CS	72.3847	374262	12251.7	TPL	72.3762	365462	12879.2	PSBW	72.3817	365846	12479	bZIP53	72.3912	353930	12057.5	PSB7	72.3978	386862	13220.5
GoIS2	77.6472	326692	13664.7	P5CS	72.6869	370596	12254.3	TPL	72.6781	360310	12789.7	PSBW	72.6838	363507	12271.2	bZIP53	72.6936	349234	12070.9	PSB7	72.7004	383273	13137
GoIS2	77.9515	324484	13714.5	P5CS	72.9891	367639	12331.6	TPL	72.9801	356862	12690.4	PSBW	72.9859	359854	12167.8	bZIP53	72.996	345533	12094.8	PSB7	73.0029	378186	13034.4
GoIS2	78.2559	319506	13734	P5CS	73.2912	363716	12461.9	TPL	73.2821	352374	12615.4	PSBW	73.288	356975	12173.4	bZIP53	73.2984	341893	12133.7	PSB7	73.3054	375342	12934.6
GoIS2	78.5602	314889	13744.1	P5CS	73.5934	359968	12614.6	TPL	73.5841	350204	12587.3	PSBW	73.5901	353128	12285	bZIP53	73.6008	338110	12191.9	PSB7	73.6079	370889	12854.9
GoIS2	78.8645	310838	13789	P5CS	73.8956	354746	12745.4	TPL	73.886	345875	12608.4	PSBW	73.8922	348096	12489.2	bZIP53	73.9032	334454	12268.2	PSB7	73.9105	367932	12803.4
GoIS2	79.1689	307202	13917.2	P5CS	74.1978	351223	12823.7	TPL	74.188	342026	12661	PSBW	74.1943	344344	12720.2	bZIP53	74.2056	331604	12351.9	PSB7	74.213	362803	12779.2
GoIS2	79.4732	302623	14193.1	P5CS	74.5	347100	12840.2	TPL	74.49	337188	12719	PSBW	74.4964	340029	12953.3	bZIP53	74.5079	325570	12424.4	PSB7	74.5155	358904	12775.8
GoIS2	79.7775	298747	14686.4	P5CS	74.8021	344076	12797.7	TPL	74.792	333204	12763.8	PSBW	74.7985	336513	13213.3	bZIP53	74.8103	322706	12466.4	PSB7	74.818	355611	12783.7
GoIS2	80.0819	294348	15492.9	P5CS	75.1043	339096	12705.1	TPL	75.0939	330120	12791.9	PSBW	75.1006	332058	13589.1	bZIP53	75.1127	318288	12466.9	PSB7	75.1205	351053	12793.3
GoIS2	80.3862	289378	16769.3	P5CS	75.4065	334493	12574.6	TPL	75.3959	325865	12810.1	PSBW	75.4027	327741	14244.2	bZIP53	75.4151	314268	12427.2	PSB7	75.4231	347474	12796
GoIS2	80.6906	284181	18775.2	P5CS	75.7087	331163	12426.8	TPL	75.6979	322256	12824.6	PSBW	75.7048	323526	15430.4	bZIP53	75.7175	310678	12359.2	PSB7	75.7256	342661	12785.9
GoIS2	80.9949	278565	21892.3	P5CS	76.0108	327527	12275.4	TPL	75.9999	317704	12832.8	PSBW	76.0069	319245	17496.3	bZIP53	76.0199	306716	12279.5	PSB7	76.0281	339018	12762.8
GoIS2	81.2992	272345	26581.6	P5CS	76.313	324348	12125.8	TPL	76.3018	314579	12824.6	PSBW	76.3091	315567	20877.1	bZIP53	76.3223	303279	12203.5	PSB7	76.3306	334975	12733.1
GoIS2	81.6036	267170	33242.5	P5CS	76.6152	319105	11986.4	TPL	76.6038	309092	12792.2	PSBW	76.6112	309373	26041.9	bZIP53	76.6247	299191	12144.3	PSB7	76.6332	332208	12707.2
GoIS2	81.9079	259056	41982.3	P5CS	76.9174	315562	11865.6	TPL	76.9058	305934	12737.1	PSBW	76.9133	303596	33383.2	bZIP53	76.9271	295307	12113	PSB7	76.9357	326656	12694.5
GoIS2	82.2122	248740	52366.1	P5CS	77.2196	312028	11776.5	TPL	77.2078	302352	12673.4	PSBW	77.2154	295783	43053.7	bZIP53	77.2295	291563	12120.5	PSB7	77.2382	323545	12700.2
GoIS2	82.5166	230020	63276.6	P5CS	77.5217	309120	11740.3	TPL	77.5097	297495	12619.2	PSBW	77.5175	283421	54785.8	bZIP53	77.5319	289189	12175.7	PSB7	77.5407	320313	12723.9
GoIS2	82.8209	199365	73011.8	P5CS	77.8239	304709	11794.7	TPL	77.8117	295629	12585.2	PSBW	77.8196	265949	67768.5	bZIP53	77.8343	284023	12284.9	PSB7	77.8433	315124	12761.5
GoIS2	83.1252	156062	79662.5	P5CS	78.1261	300759	12009.1	TPL	78.1137	290759	12565.1	PSBW	78.1217	239569	80656.9	bZIP53	78.1367	280793	12455.3	PSB7	78.1458	311818	12806.3
GoIS2	83.4296	114800	81672.1	P5CS	78.4283	297303	12512.4	TPL	78.4157	287663	12536	PSBW	78.4238	203872	91758.2	bZIP53	78.4391	276407	12706	PSB7	78.4483	308181	12852.5
GoIS2	83.7339	75201.6	78359.7	P5CS	78.7305	293772	13604	TPL	78.7176	283101	12468.5	PSBW	78.7259	169015	99366.8	bZIP53	78.7415	272847	13084.9	PSB7	78.7508	304259	12898.2
GoIS2	84.0382	46819.8	70174.5	P5CS	79.0326	290801	15610.6	TPL	79.0196	279221	12343.2	PSBW	79.028	132487	102154	bZIP53	79.0439	268914	13688.6	PSB7	79.0533	298607	12949.7
GoIS2	84.3426	30031.9	58562.3	P5CS	79.3348	285920	19033.6	TPL	79.3216	275933	12163.8	PSBW	79.3301	96363.3	99496.4	bZIP53	79.3463	264598	14682.2	PSB7	79.3559	296284	13023.7
GoIS2	84.6469	26414.9	45503.3	P5CS	79.637	281482	24454.5	TPL	79.6236	272191	11959.5	PSBW	79.6322	68391.9	91636.7	bZIP53	79.6487	260594	16314.3	PSB7	79.6584	292572	13141.9
GoIS2	84.9512	26241.3	32924.3	P5CS	79.9392	278323	32385.3	TPL	79.9255	268250	11776.1	PSBW	79.9343	45472	79640.2	bZIP53	79.9511	256317	18918.6	PSB7	79.9609	287574	13319.5
GoIS2	85.2556	24684	22225	P5CS	80.2413	269951	43016.7	TPL	80.2275	266046	11660.6	PSBW	80.2364	32014.8	65147.7	bZIP53	80.2534	250993	22881.9	PSB7	80.2634	284676	13554.4
GoIS2	85.5599	24333.5	14070.8	P5CS	80.5435	262021	55923.4	TPL	80.5295	262302	11648.6	PSBW	80.5385	27196.3	50002.6	bZIP53	80.5558	243789	28557.2	PSB7	80.566	278931	13820.8
GoIS2	85.8642	24632.1	7994.78	P5CS	80.8457	247662	69864.5	TPL	80.8315	259300	11765.2	PSBW	80.8407	24311	35855.6	bZIP53	80.8582	236393	36108.8	PSB7	80.8685	274984	14077.4
GoIS2	86.1686	24857.5	4187.06	P5CS	81.1479	220129	82837.9	TPL	81.1334	254842	12045.9	PSBW	81.1428	23306.9	23865.6	bZIP53	81.1606	224892	45314.4	PSB7	81.171	269662	14284.4
GoIS2	86.4729	24051.6	2024.07	P5CS	81.4501	177170	92475.9	TPL	81.4354	251955	12572.9	PSBW	81.4449	22611.9	14573	bZIP53	81.463	207681	55402.4	PSB7	81.4735	265002	14422.3
GoIS2	86.7772	24753.2	897.325	P5CS	81.7522	129287	96700.3	TPL	81.7374	247006	13459.5	PSBW	81.747	22917.9	8646.02	bZIP53	81.7654	179852	65034.3	PSB7	81.7761	260965	14502.2
GoIS2	87.0816	22516.7	348.375	P5CS	82.0544	88347.2	94395.5	TPL	82.0394	244630	14962.2	PSBW	82.0491	22702.3	5000.16	bZIP53	82.0678	142500	72520.5	PSB7	82.0786	257182	14567.4
GoIS2	87.3859	24570	89.9922	P5CS	82.3566	53641.3	85805.2	TPL	82.3413	240891	17464.2	PSBW	82.3512	21507.3	2787.61	bZIP53	82.3702	101853	76254.4	PSB7	82.3811	252208	14691.4
GoIS2	87.6902	23190.3	-25.1934	P5CS	82.6588	33188.8	72469.7	TPL	82.6433	236475	21367.9	PSBW	82.6533	22033.7	1543.14	bZIP53	82.6726	67718.7	75223.3	PSB7	82.6836	248632	14985.6
GoIS2	87.9946	24078.7	-57.0088	P5CS	82.961	23600.4	56732.9	TPL	82.9453	231887	26997.9	PSBW	82.9554	21802.9	894.454	bZIP53	82.975	42669.4	69378.2	PSB7	82.9861	243541	15622
GoIS2	88.2989	24013.3	-28.1738	P5CS	83.2631	22582	41036.7	TPL	83.2473	225198	34423.7	PSBW	83.2575	21622.8	583.454	bZIP53	83.2774	27853.8	59685.6	PSB7	83.2887	238407	16863.2
GoIS2	88.6032	23785	41.5986	P5CS	83.5653	22785.1	27294.6	TPL	83.5492	216244	43269	PSBW	83.5596	21397.9	448.723	bZIP53	83.5798	23717.4	47825.9	PSB7	83.5912	234659	19072.4
GoIS2	88.9076	22922.2	123.904	P5CS	83.8675	22297.9	16552.7	TPL	83.8512	201696	52603.9	PSBW	83.8617	21217.8	395.137	bZIP53	83.8822	23073.5	35675.2	PSB7	83.8937	231311	22672.8
GoIS2	89.2119	22481.9	187.688	P5CS	84.1697	22899.5	9253.65	TPL	84.1532	176844	61018.5	PSBW	84.1638	20593.9	367.595	bZIP53	84.1846	22418.2	24791.4	PSB7	84.1962	225252	28035.4
GoIS2	89.5163	22799.7	211.361	P5CS	84.4718	21969.1	4808.39	TPL	84.4552	140588	66926.8	PSBW	84.4659	21116.3	335.097	bZIP53	84.487	22373.8	16098	PSB7	84.4988	216576	35309
GoIS2	89.8206	22660.9	189.654	P5CS	84.774	22378.9	2269.46	TPL	84.7571	101919	69028.4	PSBW	84.768	20111.6	283.549	bZIP53	84.7894	21618.4	9735.42	PSB7	84.8013	205447	44240.5
GoIS2	90.1249	21420	131.34	P5CS	85.0762	22673.7	985.133	TPL	85.0591	70144.1	66743.5	PSBW	85.0701	19964.1	212.464	bZIP53	85.0918	21550.6	5460.73	PSB7	85.1038	184471	54055.2
GoIS2	90.4293	23230.4	52.0977	P5CS	85.3784	21883.9	438.66	TPL	85.3611	47667.2	60420.2	PSBW	85.3723	20007	131.418	bZIP53	85.3942	21345	2916.99	PSB7	85.4063	150160	63470.3
GoIS2	90.7336	21573.5	-31.0557	P5CS	85.6806	22161.9	278.353	TPL	85.6631	31971.8	51212.3	PSBW	85.6744	20529.7	54.6855	bZIP53	85.6966	21384.7	1530.35	PSB7	85.7088	109566	70884.9
GoIS2	91.0379	21279.6	-101.695	P5CS	85.9827	22687.6	287.151	TPL	85.965	26704.5	40693.1	PSBW	85.9765	19648	-4.61621	bZIP53	85.999	21015.5	831.051	PSB7	86.0114	69197.7	74743.4
GoIS2	91.3423	22036.8	-145.429	P5CS	86.2849	20440.6	338.557	TPL	86.267	25294.9	30387.7	PSBW	86.2786	19892.4	-38.4834	bZIP53	86.3013	20444.4	496.121	PSB7	86.3139	40955.4	73988.8
GoIS2	91.6466	22891.7	-154.401	P5CS	86.5871	20980.1	364.239	TPL	86.569	24325.7	21416.4	PSBW	86.5807	19834.4	-45.4102	bZIP53	86.6037	20458.3	334.092	PSB7	86.6164	27030.1	68445.2
GoIS2	91.9509	21565.5	-133.236	P5CS	86.8893	20548.5	336.02	TPL	86.871	24229.4	14347.4	PSBW	86.8828	20588.5	-30.2021	bZIP53	86.9061	20722.7	247.871	PSB7	86.9189	22466.4	58946.3
GoIS2	92.2553	21254.2	-100.691	P5CS	87.1915	20672.3	253.994	TPL	87.1729	22982.3	8913.78	PSBW	87.1849	19189.2	-2.79883	bZIP53	87.2085	20554.5	196.924	PSB7	87.2215	21181.9	47112.7
GoIS2	92.5596	21469.9	-83.0986	P5CS	87.4936	20661.6	134.625	TPL	87.4749	23195	5202.9	PSBW	87.487	19509.8	24.6729	bZIP53	87.5109	20083.2	166.926	PSB7	87.524	19904.3	34851.6
GoIS2	92.8639	21585	-102.077	P5CS	87.7958	19995.7	-0.0820312	TPL	87.7769	23548.9	2901.08	PSBW	87.7891	19115.8	43.0684	bZIP53	87.8133	20418.5	149.645	PSB7	87.8265	19815.6	23800.8
GoIS2	93.1683	20396.6	-163.539	P5CS	88.098	20433.2	-128.708	TPL	88.0789	22303.5	1557.53	PSBW	88.0912	19329.6	50.9072	bZIP53	88.1157	19828.8	133.991	PSB7	88.129	20408.5	14956.3
GoIS2	93.4726	21114.5	-254.468	P5CS	88.4002	19956	-231.905	TPL	88.3808	22504.9	812.046	PSBW	88.3933	19349.3	54.7354	bZIP53	88.4181	19597.1	107.076	PSB7	88.4316	20517.7	8579
GoIS2	93.7769	21125.8	-349.25	P5CS	88.7023	20593.2	-293.503	TPL	88.6828	22642.2	419.973	PSBW	88.6954	19643.2	64.1719	bZIP53	88.7205	19949.3	61.1553	PSB7	88.7341	19333.6	4426.3
GoIS2	94.0813	21595.5	-422.328	P5CS	89.0045	21265.8	-304.256	TPL	88.9848	23126.5	234.753	PSBW	88.9975	18353.9	85.2744	bZIP53	89.0229	19179.3	0.466797	PSB7	89.0366	19970.9	1972.72
GoIS2	94.3856	22000.7	-460.344	P5CS	89.3067	19940.5	-266.447	TPL	89.2868	22287	173.473	PSBW	89.2996	18398.4	117	bZIP53	89.3253	19673.6	-57.6006	PSB7	89.3391	19822.5	656.975
GoIS2	94.6899	20542.6	-467.03	P5CS	89.6089	20290.1	-194.832	TPL	89.5887	22794.7	185.284	PSBW	89.6017	19959.1	152.387	bZIP53	89.6277	20062.1	-89.7412	PSB7	89.6416	20511	26.2178
GoIS2	59.9958	532451	9358.16	P5CS	89.9111	20044	-112.123	TPL	89.8907	21570.1	232.494	PSBW	89.9038	17707.8	182.457	bZIP53	89.9301	20226.6	-79.748	PSB7	89.9442	20144.3	-228.536
GoIS2	60.3001	530609	9567.87	P5CS	90.2132	20540.7	-41.4326	TPL	90.1927	22502.4	284.154	PSBW	90.206	18021.9	200.166	bZIP53	90.2325	19772.5	-29.5391	PSB7	90.2467	19397	-296.785
GoIS2	60.6045	528063	9772.2	P5CS	90.5154	19236.4	0.862305	TPL	90.4947	21307.7	316.551	PSBW	90.5081	17902.6	202.95	bZIP53	90.5349	18377.6	40.1104	PSB7	90.5492	19345.9	-288.271
GoIS2	60.9088	524953	9975.01	P5CS	90.8176	19312.1	9.98047	TPL	90.7966	21789.9	315.486	PSBW	90.8102	18891.9	192.865	bZIP53	90.8373	19219.9	100.924	PSB7	90.8517	18993.3	-262.716
GoIS2	61.2131	521351	10191.7	P5CS	91.1198	19558.4	-5.63086	TPL	91.0986	21081.8	278.136	PSBW	91.1123	17258.8	173.959	bZIP53	91.1397	19105.2	133.071	PSB7	91.1543	19979.3	-246.445
GoIS2	61.5175	519388	10440.2	P5CS	91.422	19390.4	-27.6641	TPL	91.4006	20443.9	213.536	PSBW	91.4144	17427.6	148.211	bZIP53	91.4421	18841.7	134.315	PSB7	91.4568	19580.2	-244.039
GoIS2	61.8218	515940	10726.8	P5CS	91.7241	20000.4	-37.1543	TPL	91.7026	21732.3	140.169	PSBW	91.7165	18243.3	113.007	bZIP53	91.7445	18871.4	116.877	PSB7	91.7593	18892.3	-249.954
GoIS2	62.1261	513323	11038.7	P5CS	92.0263	19066.9	-26.123	TPL	92.0045	20941.7	79.5156	PSBW	92.0186	17035.3	62.7725	bZIP53	92.0468	18659.1	96.3613	PSB7	92.0618	18409.3	-257.432
GoIS2	62.4305	509508	11347.7	P5CS	92.3285	19312.3	-4.39258	TPL	92.3065	21076.3	47.1855	PSBW	92.3207	16941	-6.01172	bZIP53	92.3492	18539.3	82.1631	PSB7	92.3644	19255.5	-260.838
GoIS2	62.7348	505181	11621.6	P5CS	92.6307	18370.3	4.22852	TPL	92.6085	21084.7	46.1396	PSBW	92.6228	17550	-89.9512	bZIP53	92.6516	18245.8	75.0264	PSB7	92.6669	19331.6	-253.585
GoIS2	63.0391	501680	11836.6	P5CS	92.9328	18622.9	-24.8926	TPL	92.9105	20355.4	65.6777	PSBW	92.9249	17270.2	-177.898	bZIP53	92.954	18595.7	70.7842	PSB7	92.9694	18794.6	-228.302
GoIS2	63.3435	499026	11983.7	P5CS	93.235	18279.1	-102.867	TPL	93.2124	21138.6	86.7031	PSBW	93.227	17449.5	-255.546	bZIP53	93.2564	18041.9	65.4648	PSB7	93.2719	18707.9	-182.066
GoIS2	63.6478	493399	12071	P5CS	93.5372	18832.4	-220.858	TPL	93.5144	20031.9	90.291	PSBW	93.5291	17715.8	-312.873	bZIP53	93.5588	17848.6	58.2598	PSB7	93.5744	18388.1	-121.923
GoIS2	63.9521	490798	12120.5	P5CS	93.8394	18981.4	-355.043	TPL	93.8164	19998	65.4111	PSBW	93.8312	17685.3	-349.566	bZIP53	93.8612	18351.7	51.4922	PSB7	93.877	17706.2	-63.8604
GoIS2	64.2565	486097	12163	P5CS	94.1416	18543.8	-478.897	TPL	94.1184	20334	12.7314	PSBW	94.1333	16583	-374.528	bZIP53	94.1636	17913.5	48.7021	PSB7	94.1795	17967.4	-24.2061
GoIS2	64.5608	481988	12228.3	P5CS	94.4437	19572.8	-574.91	TPL	94.4203	20264.7	-57.0527	PSBW	94.4354	18233.4	-399.908	bZIP53	94.466	17895.2	52.248	PSB7	94.482	18464.4	-9.93262
GoIS2	64.8652	479229	12335.2	P5CS	94.7459	18985.3	-639.653	TPL	94.7223	20317.3	-129.214	PSBW	94.7375	17226.9	-434.082	bZIP53	94.7684	17774.5	61.7881	PSB7	94.7845	17757.8	-15.3457
GoIS2	65.1695	474019	12482.9	P5CS	59.9941	112659	7992.03	TPL	59.9942	541680	7311.97	PSBW	59.994	117113	8717.66	bZIP53	59.9932	480059	7719.99	PSB7	59.9944	90670.8	7131.9
GoIS2	65.4738	471145	12651.5	P5CS	60.2962	112082	7888.45	TPL	60.2961	539674	7675.96	PSBW	60.2961	114755	8552.76	bZIP53	60.2956	479414	8227.37	PSB7	60.2969	89048.4	6997.09
GoIS2	65.7782	466740	12809.3	P5CS	60.5984	109052	7802.93	TPL	60.598	539057	8092.96	PSBW	60.5981	112815	8413.47	bZIP53	60.5979	476537	8763.84	PSB7	60.5994	86509.3	6864.86
GoIS2	66.0825	461615	12929.5	P5CS	60.9005	107488	7722.33	TPL	60.9	537349	8554.26	PSBW	60.9002	111766	8293.62	bZIP53	60.9003	474142	9335.18	PSB7	60.902	84847.9	6740.45
GoIS2	66.3868	457874	13000.8	P5CS	61.2026	105331	7633.04	TPL	61.2019	534750	9034.13	PSBW	61.2023	108368	8181.53	bZIP53	61.2027	472488	9940.35	PSB7	61.2045	83686.4	6631.34
GoIS2	66.6912	452499	13032.8	P5CS	61.5047	102693	7524.23	TPL	61.5038	531153	9498.32	PSBW	61.5044	106573	8061.62	bZIP53	61.5051	469330	10569.2	PSB7	61.507	81556.7	6539.8
GoIS2	66.9955	449656	13050.7	P5CS	61.8069	100261	7389.06	TPL	61.8057	528502	9916.01	PSBW	61.8064	104040	7918.29	bZIP53	61.8074	466225	11202.3	PSB7	61.8095	80061.4	6457.47
GoIS2	67.2998	444884	13077.6	P5CS	62.109	98155.5	7225.43	TPL	62.1076	525802	10269.8	PSBW	62.1085	101906	7741.14	bZIP53	62.1098	461644	11814.9	PSB7	62.1121	77434.8	6366.1
GoIS2	67.6042	441569	13128.9	P5CS	62.4111	95906.9	7037.06	TPL	62.4096	521762	10560	PSBW	62.4106	99191.7	7528.8	bZIP53	62.4122	460268	12384	PSB7	62.4146	75992.7	6245.01
GoIS2	67.9085	436469	13208.8	P5CS	62.7133	93250.7	6834.42	TPL	62.7115	517511	10803.6	PSBW	62.7126	96288.9	7288.74	bZIP53	62.7145	454232	12895.1	PSB7	62.7171	73666.2	6081.28
GoIS2	68.2128	432256	13313.5	P5CS	63.0154	91146	6632.85	TPL	63.0134	515586	11027.8	PSBW	63.0147	94867.4	7033.4	bZIP53	63.0169	450622	13346.1	PSB7	63.0196	71975.5	5877.26
GoIS2	68.5172	428796	13433.2	P5CS	63.3175	89280.1	6446.62	TPL	63.3153	511617	11261.8	PSBW	63.3168	92936.4	6775.64	bZIP53	63.3193	446359	13748	PSB7	63.3222	69216.9	5651
GoIS2	68.8215	424332	13553.2	P5CS	63.6197	87556.7	6281.07	TPL	63.6172	507450	11526.7	PSBW	63.6189	90445.9	6526.47	bZIP53	63.6216	442656	14135.8	PSB7	63.6247	68233.5	5429.34
GoIS2	69.1258	419457	13654.3	P5CS	63.9218	85308.7	6128.23	TPL	63.9192	504181	11828	PSBW	63.9209	88200.5	6295.16	bZIP53	63.924	437901	14507.1	PSB7	63.9272	66496	5236.93
GoIS2	69.4302	415029	13714.6	P5CS	64.2239	84543.8	5970.66	TPL	64.2211	501359	12152.5	PSBW	64.223	86229.8	6088.98	bZIP53	64.2264	432550	14877.3	PSB7	64.2297	65418.8	5087.22
GoIS2	69.7345	412252	13716.6	P5CS	64.526	81557.3	5792.04	TPL	64.523	498016	12474.5	PSBW	64.5251	85093.6	5911.01	bZIP53	64.5288	428714	15252.4	PSB7	64.5322	63534.3	4979.44
GoIS2	70.0388	405913	13654.2	P5CS	64.8282	79087.5	5587.59	TPL	64.8249	492491	12768.5	PSBW	64.8271	82858.7	5757.34	bZIP53	64.8311	424157	15626.4	PSB7	64.8348	61943.7	4902
GoIS2	70.3432	401691	13538.4	P5CS	65.1303	77935.6	5366.16	TPL	65.1268	488550	13022.1	PSBW	65.1292	80538.9	5616.85	bZIP53	65.1335	419117	15982.8	PSB7	65.1373	61003.5	4838.8
GoIS2	70.6475	398229	13396	P5CS	65.4324	76741.7	5143.5	TPL	65.4287	483864	13239.8	PSBW	65.4313	79555	5474.61	bZIP53	65.4359	413833	16300.9	PSB7	65.4398	58709.8	4774.36
GoIS2	70.9518	394237	13261	P5CS	65.7346	75305.8	4932.24	TPL	65.7307	481121	13438.1	PSBW	65.7334	77776.2	5317.96	bZIP53	65.7382	408787	16562.6	PSB7	65.7423	57820.4	4695.98
GoIS2	71.2562	389456	13162.2	P5CS	66.0367	73475.3	4736.58	TPL	66.0326	475413	13624.8	PSBW	66.0354	75613.9	5142.5	bZIP53	66.0406	402895	16757.2	PSB7	66.0449	56049	4593.79
GoIS2	71.5605	386554	13114.1	P5CS	66.3388	71947.8	4553.81	TPL	66.3345	471614	13817.9	PSBW	66.3375	74144.7	4954.76	bZIP53	66.343	398700	16883.4	PSB7	66.3474	54686.7	4461.18
GoIS2	71.8648	382097	13114.3	P5CS	66.641	70553.8	4379.64	TPL	66.6364	466899	14019.6	PSBW	66.6396	73086.2	4769.37	bZIP53	66.6454	392855	16949.2	PSB7	66.6499	53527.9	4296.86
GoIS2	72.1692	377474	13148.9	P5CS	66.9431	69468.1	4212.19	TPL	66.9383	463230	14222.6	PSBW	66.9416	71206.3	4600.96	bZIP53	66.9477	386637	16970.3	PSB7	66.9524	51505.6	4107.42
GoIS2	72.4735	374103	13200.2	P5CS	67.2452	68580.6	4053	TPL	67.2403	458026	14415.4	PSBW	67.2437	70477.7	4455.02	bZIP53	67.2501	381464	16964.9	PSB7	67.255	50416.3	3907.61
GoIS2	72.7778	368905	13253.6	P5CS	67.5473	66280.4	3905.48	TPL	67.5422	453338	14585.2	PSBW	67.5458	69416	4323.74	bZIP53	67.5525	376892	16945.6	PSB7	67.5575	49270.1	3716.5
[truncated: 3,546 more rows]

## Sheet: TableS8
Table S8. RNA integrity and quantitation metrics
Samples		RIN	A260/280	A260/230	RNA Concentration (μg/μL)
EET8_WW	Biological repeat 1	6.3	2.14	2.2	84.41
	Biological repeat 2	6	2.06	2.15	202.65
	Biological repeat 3	6	2.08	2.2	172.36
EET8_DS	Biological repeat 1	6.3	2.14	2.13	348.8
	Biological repeat 2	6.3	2.14	2.3	432.9
	Biological repeat 3	6.3	2.13	2.17	438.9
TSH565_WW	Biological repeat 1	6.1	2.07	2.24	163.15
	Biological repeat 2	6.1	2.08	2.27	135.11
	Biological repeat 3	6.4	2.06	2.35	69.67
TSH_565_DS	Biological repeat 1	6.2	2.14	2.13	1007.6
	Biological repeat 2	6.3	2.14	2.3	263.12
	Biological repeat 3	5.9	2.13	2.17	386.04

## Sheet: TableS9
Table S9. Standard Curve Results of validated genes by qPCR
Gen	Y-Intercept	R2	Slope	Efficiency	Standard Error
P5CS	27.008	0.994	-3.359	98.483	0.058
FEROIN	33.074	0.943	-3.446	95.071	0.211
GoIS2	29.569	0.995	-3.311	100.477	0.063
PSBW	28.896	0.995	-3.473	94.079	0.06
TPL	26.178	0.997	-3.319	100.139	0.043
UBQ	25.054	0.996	-3.17	106.762	0.048
TIP3	31.196	0.991	-3.264	102.485	0.079
bZIP53	29.684	0.99	-3.717	85.81	0.106
PSB7	29.639	0.99	-3.766	84.305	0.102

## Sheet: TableS10
Table S10. Proportion and cumulative variance explained by principal components from the transcriptomic PCA
PC	Proportion of variance	Cumulative variance
PC1	0.42478	0.42478
PC2	0.16346	0.58824
PC3	0.12312	0.71136
PC4	0.07315	0.78451
PC5	0.04921	0.83372
PC6	0.04368	0.8774
PC7	0.04171	0.91911
PC8	0.03189	0.951
PC9	0.01818	0.96918
PC10	0.01593	0.98511
PC11	0.01489	1
PC12	0	1

[truncated: 4 more sheets: TableS11, TableS12, Table_S13, Table_S14]
